# Supplementary material for: Disruption of a six-nucleotide miRNA motif improves PKD1 dosage and ameliorates polycystic kidney disease
Source: Nucleic Acids Res. 2026 Jan 21;54(2):gkaf1538. doi: 10.1093/nar/gkaf1538 (PMC12818905; doi:10.1093/nar/gkaf1538)
Supplement: gkaf1538_Supplemental_Files [file gkaf1538_supplemental_files.zip]

Archive with 5 entries (5 files):
- Supplemental Figures with legends.pdf
- Supplemental_Table_1_Proteomics.xlsx
- Supplemental_Table_2_Pkd1_oligo.xlsx
- Supplemental_Table_3_PKD1_oligo.xlsx
- Supplemental_Table_4.xlsx
