# Supplementary material for: Disruption of a six-nucleotide miRNA motif improves PKD1 dosage and ameliorates polycystic kidney disease
Source: Nucleic Acids Res. 2026 Jan 21;54(2):gkaf1538. doi: 10.1093/nar/gkaf1538 (PMC12818905; doi:10.1093/nar/gkaf1538)
Supplement: gkaf1538_Supplemental_Files [file gkaf1538_supplemental_files.zip › Supplemental_Table_1_Proteomics.xlsx]

## Sheet: Title and Legend
Supplementary Table 1. Proteomics Dataset. This table lists the normalized results and statistical anlalysis of proteomics performed from kidney tissue lysate of wildtype, Pkd1RC/- and Pkd1RC*17/- kidneys

## Sheet: Supp. Table 1
Accession	Description	Gene Symbol	wt_1_norm	wt_2_norm	wt_3_norm	RCminus_1_norm	RC minus_2_norm	RCminus_3_norm	RC*17minus_1_norm	RC*17minus_2_norm	RC*17minus_3_norm	wt_avg	RCminus_avg	RC*17minus_avg	RC_v_wt_fc	RC*17minus_v_frc_fc	RC*17minus_v_wt_fc	Anova	RCminus_v_wt_adj_pvalue	RC*17minus_v_RCminus_adj_pvalue	RC*17minus_v_wt_adj_pvalue	RCminus_v_wt_log2fc	RC*17minus_v_RCminus_log2fc	RC*17minus_v_wt_log2fc	RCminus_v_wt_neglog10pvalue	RC*17minus_v_RC_neglog10pvalue	RC*17minus_v_wt_neglog10pvalue
P60710	Actin, cytoplasmic 1 OS=Mus musculus OX=10090 GN=Actb PE=1 SV=1	Actb	1	1	1	1	1	1	1	1	1	1	1	1	1	1	1
P16858	Glyceraldehyde-3-phosphate dehydrogenase OS=Mus musculus OX=10090 GN=Gapdh PE=1 SV=2	Gapdh	0.472485	0.43961	0.380582	0.239186	0.276201	0.295209	0.392659	0.394239	0.378946	0.430892	0.270199	0.388614	-1.59472	1.43825	-1.10879	0.0012071	0.00118461	0.00534774	0.270933	-0.673304	0.524317	-0.148987	2.92642	2.27183	0.567138
P56480	ATP synthase subunit beta, mitochondrial OS=Mus musculus OX=10090 GN=Atp5f1b PE=1 SV=2	Atp5f1b	0.392497	0.433786	0.430329	0.214287	0.230852	0.250163	0.364496	0.484102	0.44596	0.418871	0.231767	0.431519	-1.80729	1.86186	1.0302	0.000938807	0.00192728	0.00137914	0.914058	-0.853829	0.896747	0.0429185	2.71506	2.86039	0.0390263
P07724	Albumin OS=Mus musculus OX=10090 GN=Alb PE=1 SV=3	Alb	1.16203	0.989568	0.912392	1.59159	1.51317	1.94764	1.48717	1.60059	1.6658	1.02133	1.68413	1.58452	1.64896	-1.06287	1.55143	0.000569964	0.00126336	0.831131	0.000804597	0.721555	-0.0879584	0.633596	2.89847	0.0803305	3.09442
Q91Y97	Fructose-bisphosphate aldolase B OS=Mus musculus OX=10090 GN=Aldob PE=1 SV=3	Aldob	0.611884	0.542016	0.529666	0.108886	0.123812	0.135996	0.30881	0.3071	0.306934	0.561189	0.122898	0.307615	-4.5663	2.50301	-1.82432	2.52685e-06	2.01268e-06	0.000281839	5.25031e-05	-2.19102	1.32367	-0.867359	5.69623	3.55	4.27981
P02088	Hemoglobin subunit beta-1 OS=Mus musculus OX=10090 GN=Hbb-b1 PE=1 SV=2	Hbb-b1	1.13474	0.647688	1.03902	0.325986	0.253971	0.306486	0.480731	0.466867	0.359231	0.940481	0.295481	0.435609	-3.18288	1.47424	-2.159	0.00477133	0.00479115	0.475076	0.0172868	-1.67033	0.55997	-1.11036	2.31956	0.323237	1.76228
Q03265	ATP synthase subunit alpha, mitochondrial OS=Mus musculus OX=10090 GN=Atp5f1a PE=1 SV=1	Atp5f1a	0.456873	0.458496	0.475409	0.22856	0.216883	0.208645	0.346466	0.438141	0.417064	0.463593	0.218029	0.400557	-2.12629	1.83717	-1.15737	0.000117958	0.000114577	0.000617469	0.0793822	-1.08834	0.877485	-0.210851	3.9409	3.20938	1.10028
P16460	Argininosuccinate synthase OS=Mus musculus OX=10090 GN=Ass1 PE=1 SV=1	Ass1	0.329386	0.315071	0.298137	0.0928954	0.0814998	0.0939791	0.245081	0.277973	0.25443	0.314198	0.0894581	0.259161	-3.51223	2.89701	-1.21237	2.32839e-06	2.34251e-06	1.18449e-05	0.00669868	-1.81239	1.53456	-0.277824	5.63032	4.92647	2.17401
Q9JHU4	Cytoplasmic dynein 1 heavy chain 1 OS=Mus musculus OX=10090 GN=Dync1h1 PE=1 SV=2	Dync1h1	0.0358987	0.0291307	0.034035	0.0539048	0.0425969	0.0575015	0.0650992	0.0681884	0.076024	0.0330215	0.0513344	0.0697706	1.55458	1.35914	2.11288	0.000455833	0.0516019	0.00425395	0.000385848	0.636522	0.442692	1.07921	1.28733	2.37121	3.41358
P17182	Alpha-enolase OS=Mus musculus OX=10090 GN=Eno1 PE=1 SV=3	Eno1	0.273735	0.284587	0.267717	0.134145	0.13999	0.138619	0.207831	0.218983	0.203259	0.275346	0.137585	0.210024	-2.00129	1.52651	-1.31102	1.15175e-06	8.99741e-07	4.01522e-05	7.03184e-05	-1.00093	0.610237	-0.390692	6.04588	4.39629	4.15293
Q05920	Pyruvate carboxylase, mitochondrial OS=Mus musculus OX=10090 GN=Pc PE=1 SV=1	Pc	0.248614	0.252844	0.242485	0.0645697	0.0586972	0.0653339	0.204427	0.207544	0.18479	0.247981	0.062867	0.19892	-3.94454	3.16415	-1.24663	3.00105e-07	2.90405e-07	1.76618e-06	0.000693074	-1.97986	1.66182	-0.318039	6.537	5.75297	3.15922
P16546	Spectrin alpha chain, non-erythrocytic 1 OS=Mus musculus OX=10090 GN=Sptan1 PE=1 SV=4	Sptan1	0.0445605	0.0432177	0.0363172	0.0568088	0.0471667	0.0581332	0.0698234	0.0722767	0.0814136	0.0413652	0.0540362	0.0745046	1.30632	1.37879	1.80114	0.000746313	0.183354	0.00379164	0.000710623	0.385511	0.463402	0.848912	0.73671	2.42117	3.14836
P26039	Talin-1 OS=Mus musculus OX=10090 GN=Tln1 PE=1 SV=2	Tln1	0.0530631	0.0517157	0.043259	0.0583438	0.0513381	0.0586557	0.0710231	0.0698569	0.0822759	0.0493459	0.0561125	0.0743853	1.13713	1.32565	1.50743	0.00309255	0.626573	0.00888556	0.00349302	0.185392	0.406695	0.592087	0.203028	2.05132	2.4568
Q8VDN2	Sodium/potassium-transporting ATPase subunit alpha-1 OS=Mus musculus OX=10090 GN=Atp1a1 PE=1 SV=1	Atp1a1	0.186831	0.229644	0.241637	0.0925318	0.0887119	0.0967575	0.151427	0.237451	0.197816	0.219371	0.0926671	0.195565	-2.3673	2.1104	-1.12173	0.0040157	0.00443067	0.0118112	0.618126	-1.24324	1.07752	-0.165728	2.35353	1.9277	0.208923
Q62261	Spectrin beta chain, non-erythrocytic 1 OS=Mus musculus OX=10090 GN=Sptbn1 PE=1 SV=2	Sptbn1	0.0434829	0.0390921	0.0317415	0.0440634	0.0379901	0.0430514	0.0517325	0.0570485	0.0640246	0.0381055	0.0417016	0.0576018	1.09437	1.38129	1.51164	0.00774965	0.90133	0.0161003	0.0100361	0.130105	0.466011	0.596116	0.0451163	1.79317	1.99843
A2ARV4	Low-density lipoprotein receptor-related protein 2 OS=Mus musculus OX=10090 GN=Lrp2 PE=1 SV=1	Lrp2	0.0648761	0.0421505	0.0606586	0.0425468	0.0164094	0.0303316	0.076992	0.0911235	0.0634052	0.055895	0.0297626	0.0771736	-1.87803	2.59297	1.38069	0.0100734	0.0749108	0.00842478	0.219505	-0.909219	1.37461	0.465387	1.12546	2.07444	0.658555
Q68FD5	Clathrin heavy chain 1 OS=Mus musculus OX=10090 GN=Cltc PE=1 SV=3	Cltc	0.0876189	0.0910991	0.0750364	0.111714	0.0955086	0.121518	0.138384	0.176136	0.172119	0.0845848	0.10958	0.162213	1.29551	1.48031	1.91776	0.00115382	0.386516	0.00416437	0.00122037	0.373518	0.565903	0.93942	0.412832	2.38045	2.91351
P68033	Actin, alpha cardiac muscle 1 OS=Mus musculus OX=10090 GN=Actc1 PE=1 SV=1	Actc1	0.0769051	0.0583528	0.0625809	0.0982891	0.114734	0.145472	0.114941	0.106422	0.120991	0.0659463	0.119498	0.114118	1.81205	-1.04715	1.73047	0.00104472	0.00243738	0.789243	0.00139272	0.857627	-0.0664615	0.791165	2.61308	0.102789	2.85614
Q8BTM8	Filamin-A OS=Mus musculus OX=10090 GN=Flna PE=1 SV=5	Flna	0.0465732	0.043664	0.04011	0.145615	0.108523	0.131045	0.112838	0.109409	0.161875	0.0434491	0.128395	0.128041	2.95506	-1.00276	2.94691	0.00472002	0.00972129	0.910383	0.00636368	1.56319	-0.00398155	1.5592	2.01228	0.0407761	2.19629
P10126	Elongation factor 1-alpha 1 OS=Mus musculus OX=10090 GN=Eef1a1 PE=1 SV=3	Eef1a1	0.304033	0.314426	0.291168	0.233663	0.26014	0.300275	0.326262	0.322451	0.371625	0.303209	0.264693	0.340113	-1.14551	1.28493	1.12171	0.00392265	0.0380387	0.00323167	0.124962	-0.195994	0.361693	0.165699	1.41977	2.49057	0.903223
P99024	Tubulin beta-5 chain OS=Mus musculus OX=10090 GN=Tubb5 PE=1 SV=1	Tubb5	0.0172269	0.016811	0.0148232	0.0221472	0.0226163	0.0249365	0.0233823	0.0227591	0.030857	0.016287	0.0232333	0.0256661	1.42649	1.10471	1.57586	0.0145652	0.0707056	0.376963	0.0128762	0.512473	0.14367	0.656142	1.15055	0.423702	1.89021
P68372	Tubulin beta-4B chain OS=Mus musculus OX=10090 GN=Tubb4b PE=1 SV=1	Tubb4b	0.187323	0.164723	0.170455	0.162151	0.178736	0.194654	0.221048	0.219692	0.264593	0.174167	0.178514	0.235111	1.02496	1.31705	1.34992	0.00680091	0.997414	0.0105943	0.0113936	0.0355614	0.397309	0.43287	0.00112441	1.97493	1.94334
Q9CWF2	Tubulin beta-2B chain OS=Mus musculus OX=10090 GN=Tubb2b PE=1 SV=1	Tubb2b	0.0233077	0.0266471	0.0225994	0.028799	0.0279674	0.0310465	0.0293667	0.0307167	0.0395481	0.0241848	0.029271	0.0332105	1.21031	1.13459	1.3732	0.0492734	0.37839	0.257587	0.0418231	0.275372	0.182169	0.457541	0.42206	0.589076	1.37858
P63038	60 kDa heat shock protein, mitochondrial OS=Mus musculus OX=10090 GN=Hspd1 PE=1 SV=1	Hspd1	0.133754	0.115408	0.123428	0.0435822	0.0454652	0.0514433	0.090455	0.0911565	0.0864856	0.124197	0.0468302	0.0893657	-2.65206	1.90829	-1.38976	6.89815e-06	5.46517e-06	0.000156244	0.000615993	-1.40711	0.932281	-0.474833	5.2624	3.8062	3.21042
Q7TMM9	Tubulin beta-2A chain OS=Mus musculus OX=10090 GN=Tubb2a PE=1 SV=1	Tubb2a	0.00163577	0.00136765	0.0013957	0.000912631	0.000839164	0.000887929	0.00112722	0.000884723	0.000955081	0.00146637	0.000879908	0.000989008	-1.66651	1.12399	-1.48267	0.0014856	0.00157662	0.423832	0.00521687	-0.736827	0.16863	-0.568196	2.80227	0.372806	2.28259
Q80X90	Filamin-B OS=Mus musculus OX=10090 GN=Flnb PE=1 SV=3	Flnb	0.0256878	0.0244471	0.0229058	0.0483665	0.04228	0.0496576	0.0526596	0.0478319	0.062283	0.0243469	0.046768	0.0542582	1.9209	1.16016	2.22854	0.000716742	0.00523112	0.0955822	0.000628113	0.941782	0.214319	1.1561	2.28141	1.01962	3.20196
P63017	Heat shock cognate 71 kDa protein OS=Mus musculus OX=10090 GN=Hspa8 PE=1 SV=1	Hspa8	0.202479	0.203782	0.185011	0.129661	0.136329	0.141444	0.180267	0.185615	0.191088	0.19709	0.135811	0.185657	-1.45121	1.36702	-1.06159	8.28503e-05	9.35711e-05	0.000291068	0.20426	-0.537255	0.451034	-0.0862217	4.02886	3.536	0.689817
Q8VDD5	Myosin-9 OS=Mus musculus OX=10090 GN=Myh9 PE=1 SV=4	Myh9	0.0380428	0.0441058	0.0379983	0.0472892	0.0380122	0.0809325	0.0206587	0.0205053	0.0254033	0.040049	0.0554113	0.0221891	1.38359	-2.49723	-1.8049	0.00199202	0.945432	0.00292518	0.00391819	0.468414	-1.32033	-0.851917	0.0243698	2.53385	2.40691
Q64727	Vinculin OS=Mus musculus OX=10090 GN=Vcl PE=1 SV=4	Vcl	0.0528237	0.0533055	0.0495766	0.0635194	0.0584107	0.0694015	0.0690105	0.0637685	0.0815151	0.0519019	0.0637772	0.0714314	1.2288	1.12001	1.37628	0.0155486	0.254458	0.108646	0.0130098	0.297252	0.163517	0.460769	0.594385	0.963985	1.88573
Q9D6F9	Tubulin beta-4A chain OS=Mus musculus OX=10090 GN=Tubb4a PE=1 SV=3	Tubb4a	0.000122299	2.30423e-05	0.000187487	0.000221716	0.000392136	0.000281563	0.000229765	0.000247405	0.00031245	0.000110943	0.000298472	0.000263207	2.69031	-1.13398	2.37245	0.03244	0.0294997	0.533878	0.119124	1.42777	-0.181397	1.24638	1.53018	0.272558	0.924
P58252	Elongation factor 2 OS=Mus musculus OX=10090 GN=Eef2 PE=1 SV=2	Eef2	0.0775391	0.0780955	0.0715055	0.085909	0.0849196	0.106809	0.101743	0.112667	0.124576	0.0757134	0.092546	0.112995	1.22232	1.22096	1.49241	0.00146272	0.285187	0.00646734	0.00142919	0.289623	0.28802	0.577642	0.544871	2.18927	2.84491
P01942	Hemoglobin subunit alpha OS=Mus musculus OX=10090 GN=Hba PE=1 SV=2	Hba	0.90539	0.438894	0.715982	0.221913	0.156737	0.201404	0.280342	0.308402	0.22341	0.686755	0.193351	0.270718	-3.55185	1.40013	-2.53679	0.00920885	0.0101277	0.710906	0.0248039	-1.82857	0.485565	-1.34301	1.99449	0.148188	1.60548
Q9Z2V4	Phosphoenolpyruvate carboxykinase, cytosolic [GTP] OS=Mus musculus OX=10090 GN=Pck1 PE=1 SV=1	Pck1	0.112821	0.123402	0.077727	0.0100277	0.0144188	0.0171605	0.0342878	0.0397199	0.0351062	0.10465	0.013869	0.0363713	-7.5456	2.62249	-2.87727	0.000499043	0.000488086	0.180928	0.00237763	-2.91564	1.39094	-1.5247	3.3115	0.742493	2.62386
Q9QXD6	Fructose-1,6-bisphosphatase 1 OS=Mus musculus OX=10090 GN=Fbp1 PE=1 SV=3	Fbp1	0.17043	0.151901	0.157504	0.0335155	0.0308567	0.0356992	0.0976262	0.0923943	0.0910866	0.159945	0.0333571	0.0937024	-4.79492	2.80906	-1.70695	5.95545e-07	4.64468e-07	3.3775e-05	2.28962e-05	-2.26151	1.49009	-0.771417	6.33304	4.47141	4.64024
P11499	Heat shock protein HSP 90-beta OS=Mus musculus OX=10090 GN=Hsp90ab1 PE=1 SV=3	Hsp90ab1	0.180412	0.176123	0.16956	0.12856	0.131297	0.16753	0.181008	0.173273	0.203055	0.175365	0.142462	0.185779	-1.23096	1.30406	1.05938	0.000842404	0.00279891	0.000931298	0.425526	-0.29978	0.383005	0.0832256	2.55301	3.03091	0.371074
P16125	L-lactate dehydrogenase B chain OS=Mus musculus OX=10090 GN=Ldhb PE=1 SV=2	Ldhb	0.198256	0.202086	0.18644	0.0843273	0.0836426	0.102628	0.139499	0.164242	0.16236	0.195594	0.0901993	0.155367	-2.16847	1.72249	-1.25892	1.7573e-05	1.48168e-05	0.000194113	0.00428294	-1.11668	0.784495	-0.332181	4.82925	3.71194	2.36826
P50516	V-type proton ATPase catalytic subunit A OS=Mus musculus OX=10090 GN=Atp6v1a PE=1 SV=2	Atp6v1a	0.0809697	0.0773399	0.0739519	0.0266037	0.0258868	0.0257963	0.0406778	0.0473811	0.0500289	0.0774205	0.0260956	0.0460292	-2.9668	1.76387	-1.68198	5.35201e-06	4.38675e-06	0.000983289	7.69441e-05	-1.56891	0.818744	-0.750165	5.35786	3.00732	4.11382
Q60597	2-oxoglutarate dehydrogenase complex component E1 OS=Mus musculus OX=10090 GN=Ogdh PE=1 SV=3	Ogdh	0.0786254	0.0781698	0.0752155	0.0272308	0.02566	0.0352418	0.0656463	0.0725508	0.0597626	0.0773369	0.0293776	0.0659866	-2.63252	2.24616	-1.17201	8.56628e-06	8.92805e-06	3.86193e-05	0.027021	-1.39644	1.16746	-0.228984	5.04924	4.4132	1.5683
Q9D964	Glycine amidinotransferase, mitochondrial OS=Mus musculus OX=10090 GN=Gatm PE=1 SV=1	Gatm	0.067112	0.0661998	0.069932	0.0174556	0.0159551	0.0217251	0.0499389	0.0542062	0.0539128	0.0677479	0.0183786	0.052686	-3.68624	2.8667	-1.28588	1.15932e-07	1.06428e-07	8.44625e-07	0.000143062	-1.88215	1.51939	-0.362757	6.97294	6.07334	3.84447
Q8BMS1	Trifunctional enzyme subunit alpha, mitochondrial OS=Mus musculus OX=10090 GN=Hadha PE=1 SV=1	Hadha	0.0776252	0.0774205	0.0738675	0.0284118	0.0286402	0.0350308	0.0661121	0.069831	0.0541302	0.0763044	0.0306942	0.0633578	-2.48595	2.06416	-1.20434	5.39245e-05	5.13711e-05	0.000310809	0.0404803	-1.3138	1.04555	-0.268244	4.28928	3.50751	1.39276
P51881	ADP/ATP translocase 2 OS=Mus musculus OX=10090 GN=Slc25a5 PE=1 SV=3	Slc25a5	0.154727	0.159359	0.1993	0.0848916	0.091484	0.0978441	0.124038	0.168618	0.134162	0.171129	0.0914066	0.142273	-1.87217	1.55648	-1.20282	0.00617268	0.0053581	0.0377727	0.248899	-0.904711	0.63829	-0.266421	2.27099	1.42282	0.603976
P57780	Alpha-actinin-4 OS=Mus musculus OX=10090 GN=Actn4 PE=1 SV=1	Actn4	0.0386507	0.0509742	0.0477843	0.0683577	0.0592025	0.0647156	0.0459459	0.0629242	0.0486571	0.0458031	0.0640919	0.0525091	1.39929	-1.22059	1.14641	0.0770355	0.0672187	0.288184	0.519595	0.484699	-0.287577	0.197123	1.17251	0.54033	0.284335
Q9JKF1	Ras GTPase-activating-like protein IQGAP1 OS=Mus musculus OX=10090 GN=Iqgap1 PE=1 SV=2	Iqgap1	0.0242489	0.0270956	0.0220305	0.0358967	0.0335375	0.0405866	0.0400136	0.0407709	0.0496996	0.0244583	0.0366736	0.0434947	1.49943	1.18599	1.77832	0.00175801	0.0324336	0.0433673	0.00140412	0.584417	0.246097	0.830514	1.48901	1.36284	2.85259
P68369	Tubulin alpha-1A chain OS=Mus musculus OX=10090 GN=Tuba1a PE=1 SV=1	Tuba1a	0.158826	0.163868	0.154958	0.169608	0.177962	0.20518	0.189684	0.220639	0.272645	0.159217	0.18425	0.227656	1.15723	1.23558	1.42984	0.0324281	0.717922	0.087263	0.032609	0.21067	0.305188	0.515858	0.143923	1.05917	1.48666
P68373	Tubulin alpha-1C chain OS=Mus musculus OX=10090 GN=Tuba1c PE=1 SV=1	Tuba1c	0.00504824	0.00705746	0.0050726	0.00556277	0.00851923	0.00738008	0.00474061	0.00661173	0.00734093	0.0057261	0.00715402	0.00623109	1.24937	-1.14812	1.08819	0.340598	0.331306	0.535294	0.902241	0.321203	-0.199271	0.121931	0.47977	0.271408	0.0446773
P26041	Moesin OS=Mus musculus OX=10090 GN=Msn PE=1 SV=3	Msn	0.106287	0.114422	0.109215	0.0607957	0.0649151	0.0687297	0.0894054	0.0958559	0.101404	0.109975	0.0648135	0.095555	-1.69679	1.47431	-1.1509	3.75247e-05	3.36591e-05	0.000281805	0.0168727	-0.762805	0.560037	-0.202768	4.4729	3.55005	1.77282
Q6PB66	Leucine-rich PPR motif-containing protein, mitochondrial OS=Mus musculus OX=10090 GN=Lrpprc PE=1 SV=2	Lrpprc	0.0279696	0.0265215	0.0262633	0.0114127	0.00987023	0.0132843	0.0202751	0.0231634	0.0222504	0.0269181	0.0115224	0.0218963	-2.33616	1.90032	-1.22935	5.27394e-06	4.77173e-06	3.96867e-05	0.00381998	-1.22414	0.926244	-0.297893	5.32132	4.40136	2.41794
P26040	Ezrin OS=Mus musculus OX=10090 GN=Ezr PE=1 SV=3	Ezr	0.049718	0.0471699	0.0469897	0.0228789	0.020976	0.0223807	0.0298994	0.03574	0.0357576	0.0479592	0.0220785	0.033799	-2.17221	1.53085	-1.41895	2.15836e-05	1.69748e-05	0.00131786	0.000584984	-1.11916	0.614337	-0.504826	4.7702	2.88013	3.23286
P48962	ADP/ATP translocase 1 OS=Mus musculus OX=10090 GN=Slc25a4 PE=1 SV=4	Slc25a4	0.028063	0.0354817	0.0341651	0.0162253	0.0154471	0.0220295	0.0216475	0.0356657	0.0294697	0.0325699	0.0179006	0.0289276	-1.81949	1.61601	-1.12591	0.0101271	0.0105032	0.0306666	0.627803	-0.863532	0.692438	-0.171094	1.97868	1.51333	0.202177
Q921I1	Serotransferrin OS=Mus musculus OX=10090 GN=Tf PE=1 SV=1	Tf	0.149878	0.130362	0.098436	0.294078	0.317718	0.409094	0.219311	0.279059	0.282641	0.126226	0.340297	0.260337	2.69594	-1.30714	2.06248	0.00038604	0.000368892	0.135635	0.00202057	1.43079	-0.386413	1.04438	3.4331	0.867629	2.69453
Q8BFZ3	Beta-actin-like protein 2 OS=Mus musculus OX=10090 GN=Actbl2 PE=1 SV=1	Actbl2	0.00103746	0.000942063	0.000852943			8.2728e-05	4.46475e-05			0.000944154	8.2728e-05	4.46475e-05	-11.4128	-1.85291	-21.1468	0.0137428
Q9JLB4	Cubilin OS=Mus musculus OX=10090 GN=Cubn PE=1 SV=3	Cubn	0.0119546	0.0136677	0.0140299	0.0095342	0.00544023	0.0103571	0.0149664	0.0169262	0.0169559	0.0132174	0.00844385	0.0162829	-1.56533	1.92837	1.23193	0.00111385	0.0073526	0.000988393	0.134705	-0.646467	0.947382	0.300915	2.13356	3.00507	0.870616
Q922D8	C-1-tetrahydrofolate synthase, cytoplasmic OS=Mus musculus OX=10090 GN=Mthfd1 PE=1 SV=4	Mthfd1	0.067727	0.0620516	0.0613625	0.0178402	0.0195431	0.0225054	0.0388442	0.0409904	0.0397335	0.0637137	0.0199629	0.0398561	-3.1916	1.99651	-1.59859	8.41463e-07	6.58555e-07	5.80304e-05	2.68132e-05	-1.67428	0.997478	-0.676804	6.18141	4.23634	4.57165
Q9EQ20	Methylmalonate-semialdehyde/malonate-semialdehyde dehydrogenase [acylating], mitochondrial OS=Mus musculus OX=10090 GN=Aldh6a1 PE=1 SV=1	Aldh6a1	0.112991	0.100085	0.106268	0.0255655	0.02376	0.0261247	0.0668985	0.063745	0.0619633	0.106448	0.0251501	0.0642023	-4.23251	2.55277	-1.65801	8.84785e-07	6.90039e-07	4.84478e-05	3.4503e-05	-2.08151	1.35206	-0.729451	6.16113	4.31473	4.46214
P40142	Transketolase OS=Mus musculus OX=10090 GN=Tkt PE=1 SV=1	Tkt	0.104098	0.100172	0.0916511	0.0594662	0.0651027	0.0678588	0.0877982	0.089007	0.100305	0.0986405	0.0641425	0.09237	-1.53783	1.44007	-1.06789	0.000599347	0.00067858	0.00192921	0.426641	-0.620899	0.526142	-0.0947567	3.1684	2.71462	0.369937
P07901	Heat shock protein HSP 90-alpha OS=Mus musculus OX=10090 GN=Hsp90aa1 PE=1 SV=4	Hsp90aa1	0.0308793	0.0291321	0.0263517	0.0254013	0.0258207	0.0287715	0.0336231	0.0338449	0.0368034	0.0287877	0.0266645	0.0347571	-1.07963	1.3035	1.20736	0.00158517	0.136803	0.00137834	0.0112765	-0.110533	0.382391	0.271858	0.863904	2.86064	1.94782
Q9WVM8	Kynurenine/alpha-aminoadipate aminotransferase, mitochondrial OS=Mus musculus OX=10090 GN=Aadat PE=1 SV=1	Aadat	0.0802208	0.0799225	0.0680278	0.0218075	0.0274092	0.0264366	0.0437362	0.053086	0.0469283	0.076057	0.0252177	0.0479168	-3.01601	1.90012	-1.58727	6.71128e-05	5.32983e-05	0.00457158	0.00139809	-1.59264	0.926094	-0.666548	4.27329	2.33993	2.85446
O88844	Isocitrate dehydrogenase [NADP] cytoplasmic OS=Mus musculus OX=10090 GN=Idh1 PE=1 SV=2	Idh1	0.112578	0.10633	0.109854	0.0323087	0.0315387	0.0420858	0.0677209	0.080477	0.0832004	0.109587	0.035311	0.0771328	-3.10349	2.18438	-1.42076	4.74901e-06	3.80707e-06	8.87241e-05	0.000581291	-1.63389	1.12722	-0.506665	5.41941	4.05196	3.23561
P09411	Phosphoglycerate kinase 1 OS=Mus musculus OX=10090 GN=Pgk1 PE=1 SV=4	Pgk1	0.124876	0.125642	0.110816	0.0640977	0.0742067	0.0861721	0.111374	0.119289	0.120027	0.120445	0.0748255	0.116896	-1.60967	1.56225	-1.03036	0.000142929	0.000209156	0.000317255	0.789313	-0.686769	0.643628	-0.0431417	3.67953	3.49859	0.102751
Q71LX4	Talin-2 OS=Mus musculus OX=10090 GN=Tln2 PE=1 SV=3	Tln2	0.00538911	0.00613301	0.00439576	0.00594994	0.00410172	0.00575452	0.00636068	0.00802796	0.0101826	0.00530596	0.00526873	0.00819042	-1.00707	1.55453	1.54363	0.0427265	0.860576	0.0468456	0.0907278	-0.0101592	0.636482	0.626323	0.0652109	1.32933	1.04226
Q8R0Y6	Cytosolic 10-formyltetrahydrofolate dehydrogenase OS=Mus musculus OX=10090 GN=Aldh1l1 PE=1 SV=1	Aldh1l1	0.068274	0.0621983	0.059924	0.0164443	0.0209442	0.0193201	0.0393619	0.0419919	0.041289	0.0634654	0.0189029	0.0408809	-3.35745	2.16268	-1.55245	6.2219e-06	4.86041e-06	0.000310305	0.000231599	-1.74737	1.11282	-0.634543	5.31333	3.50821	3.63526
P28271	Cytoplasmic aconitate hydratase OS=Mus musculus OX=10090 GN=Aco1 PE=1 SV=3	Aco1	0.0721197	0.0692023	0.0712261	0.0257969	0.0265854	0.0284126	0.0522284	0.0556515	0.0545276	0.0708493	0.0269316	0.0541359	-2.63071	2.01012	-1.30873	4.67144e-08	3.86545e-08	6.40414e-07	1.29903e-05	-1.39545	1.00728	-0.38817	7.4128	6.19354	4.88638
Q99KI0	Aconitate hydratase, mitochondrial OS=Mus musculus OX=10090 GN=Aco2 PE=1 SV=1	Aco2	0.149689	0.134601	0.151401	0.0484807	0.0522401	0.0599217	0.127775	0.119326	0.0936414	0.14523	0.0535475	0.113581	-2.71217	2.12112	-1.27865	0.000171815	0.000149444	0.00142934	0.0363154	-1.43945	1.08483	-0.354622	3.82552	2.84486	1.43991
P38647	Stress-70 protein, mitochondrial OS=Mus musculus OX=10090 GN=Hspa9 PE=1 SV=3	Hspa9	0.0804587	0.071133	0.0746178	0.0288553	0.0283497	0.0337821	0.0615809	0.0651395	0.0583543	0.0754032	0.030329	0.0616916	-2.48617	2.03408	-1.22226	6.88546e-06	6.33701e-06	4.77791e-05	0.0058632	-1.31393	1.02437	-0.289552	5.19812	4.32076	2.23187
Q61425	Hydroxyacyl-coenzyme A dehydrogenase, mitochondrial OS=Mus musculus OX=10090 GN=Hadh PE=1 SV=2	Hadh	0.0592005	0.0518651	0.0528161	0.0150531	0.0194167	0.0198855	0.04935	0.0463041	0.0343985	0.0546272	0.0181184	0.0433509	-3.01501	2.39264	-1.26012	0.000407043	0.000367737	0.00265868	0.0899603	-1.59216	1.2586	-0.333559	3.43446	2.57533	1.04595
Q8BWT1	3-ketoacyl-CoA thiolase, mitochondrial OS=Mus musculus OX=10090 GN=Acaa2 PE=1 SV=3	Acaa2	0.131249	0.114328	0.1185	0.0388253	0.0362548	0.0417331	0.116833	0.112202	0.0804393	0.121359	0.0389377	0.103158	-3.11675	2.6493	-1.17644	0.000408209	0.00042835	0.00160421	0.255054	-1.64004	1.40561	-0.234429	3.3682	2.79474	0.593368
P68368	Tubulin alpha-4A chain OS=Mus musculus OX=10090 GN=Tuba4a PE=1 SV=1	Tuba4a	0.0142807	0.0133921	0.0142536	0.00717848	0.0091157	0.011886	0.0102623	0.0153257	0.0172168	0.0139755	0.0093934	0.0142683	-1.4878	1.51897	1.02095	0.03003	0.0496609	0.0406704	0.985409	-0.573178	0.603094	0.0299156	1.30399	1.39072	0.00638345
P14824	Annexin A6 OS=Mus musculus OX=10090 GN=Anxa6 PE=1 SV=3	Anxa6	0.0363969	0.0400844	0.0327868	0.0606992	0.0606823	0.0668904	0.0644226	0.0694912	0.0932097	0.0364227	0.0627573	0.0757079	1.72303	1.20636	2.07859	0.00532827	0.0396174	0.188793	0.00450248	0.784945	0.27066	1.0556	1.40211	0.724015	2.34655
Q01853	Transitional endoplasmic reticulum ATPase OS=Mus musculus OX=10090 GN=Vcp PE=1 SV=4	Vcp	0.0726753	0.0761893	0.0700621	0.0577814	0.0552114	0.064643	0.0759804	0.0847389	0.0984087	0.0729756	0.0592119	0.086376	-1.23245	1.45876	1.18363	0.00471553	0.0519324	0.00384349	0.114865	-0.301525	0.544742	0.243217	1.28456	2.41527	0.939813
P20029	Endoplasmic reticulum chaperone BiP OS=Mus musculus OX=10090 GN=Hspa5 PE=1 SV=3	Hspa5	0.0667954	0.0657886	0.0647398	0.0738493	0.0693543	0.0889295	0.0960339	0.100134	0.119335	0.0657746	0.0773777	0.105167	1.17641	1.35914	1.59891	0.00117533	0.691255	0.00301826	0.00146834	0.234387	0.442699	0.677087	0.160362	2.52024	2.83317
P97807	Fumarate hydratase, mitochondrial OS=Mus musculus OX=10090 GN=Fh PE=1 SV=3	Fh	0.0589277	0.0515824	0.0526584	0.0205763	0.0209989	0.0240784	0.0437666	0.0442552	0.0412729	0.0543895	0.0218845	0.0430982	-2.48529	1.96935	-1.26199	8.72383e-06	7.55054e-06	8.22892e-05	0.00336104	-1.31342	0.977718	-0.335699	5.12202	4.08466	2.47353
P52480	Pyruvate kinase PKM OS=Mus musculus OX=10090 GN=Pkm PE=1 SV=4	Pkm	0.0815843	0.0847202	0.0766271	0.0878286	0.0899362	0.104261	0.104522	0.109527	0.11397	0.0809772	0.0940087	0.10934	1.16093	1.16308	1.35026	0.000211883	0.0740655	0.00130229	0.000195785	0.215279	0.217954	0.433232	1.13038	2.88529	3.70822
O35488	Long-chain fatty acid transport protein 2 OS=Mus musculus OX=10090 GN=Slc27a2 PE=1 SV=2	Slc27a2	0.0505882	0.0575563	0.0529031	0.0127402	0.0134645	0.0134352	0.0208362	0.0277458	0.0245236	0.0536826	0.0132133	0.0243685	-4.06277	1.84424	-2.20295	6.35125e-06	6.0059e-06	0.00750254	3.95127e-05	-2.02246	0.883028	-1.13944	5.22142	2.12479	4.40326
P02089	Hemoglobin subunit beta-2 OS=Mus musculus OX=10090 GN=Hbb-b2 PE=1 SV=2	Hbb-b2	0.00104543	0.000370952	0.00065258	0.000627961	0.00067663	0.000429115	0.000914812	0.000762832	0.000442665	0.000689653	0.000577902	0.00070677	-1.19337	1.22299	1.02482	0.972044	0.987878	0.96991	0.995826	-0.255047	0.290416	0.0353692	0.00529658	0.0132685	0.0018167
Q9D0K2	Succinyl-CoA:3-ketoacid coenzyme A transferase 1, mitochondrial OS=Mus musculus OX=10090 GN=Oxct1 PE=1 SV=1	Oxct1	0.0496116	0.0421821	0.0439831	0.0174387	0.0178507	0.0212391	0.0352235	0.0403472	0.0363397	0.0452589	0.0188429	0.0373035	-2.40192	1.97971	-1.21326	4.5592e-05	4.22283e-05	0.000294859	0.0273292	-1.26419	0.985292	-0.278894	4.3744	3.53039	1.56337
P54071	Isocitrate dehydrogenase [NADP], mitochondrial OS=Mus musculus OX=10090 GN=Idh2 PE=1 SV=3	Idh2	0.155794	0.145614	0.141184	0.0498851	0.0550969	0.0616428	0.0979735	0.10798	0.111266	0.147531	0.0555416	0.10574	-2.65622	1.90379	-1.39522	4.617e-06	3.64802e-06	0.000111181	0.00039707	-1.40937	0.928878	-0.480497	5.43794	3.95397	3.40113
O08638	Myosin-11 OS=Mus musculus OX=10090 GN=Myh11 PE=1 SV=1	Myh11	0.00721104	0.00675096	0.00840718	0.0123862	0.00536881	0.012166	0.00930863	0.0103074	0.0144075	0.00745639	0.00997368	0.0113412	1.3376	1.13711	1.521	0.25356	0.993606	0.331775	0.291622	0.419648	0.185371	0.605019	0.00278572	0.479157	0.535179
P62259	14-3-3 protein epsilon OS=Mus musculus OX=10090 GN=Ywhae PE=1 SV=1	Ywhae	0.0586716	0.0718131	0.0528365	0.059661	0.0572582	0.0794542	0.0731295	0.0822511	0.0972939	0.0611071	0.0654578	0.0842248	1.0712	1.2867	1.37832	0.0232483	0.911674	0.0282036	0.0462863	0.0992265	0.36368	0.462906	0.0401603	1.5497	1.33455
P09103	Protein disulfide-isomerase OS=Mus musculus OX=10090 GN=P4hb PE=1 SV=2	P4hb	0.0715229	0.0710389	0.0672139	0.0459578	0.0514289	0.0528681	0.0660961	0.0753242	0.0842886	0.0699252	0.050085	0.0752363	-1.39613	1.50217	1.07595	0.00350146	0.0114578	0.00370693	0.528785	-0.481436	0.587052	0.105616	1.9409	2.43099	0.276721
P26443	Glutamate dehydrogenase 1, mitochondrial OS=Mus musculus OX=10090 GN=Glud1 PE=1 SV=1	Glud1	0.127912	0.116722	0.120567	0.0330153	0.0352701	0.0393372	0.071784	0.0748548	0.0679558	0.121734	0.0358742	0.0715315	-3.39335	1.99396	-1.70182	4.99396e-07	3.97908e-07	6.16294e-05	1.0461e-05	-1.76271	0.995633	-0.767076	6.40022	4.21021	4.98043
P24270	Catalase OS=Mus musculus OX=10090 GN=Cat PE=1 SV=4	Cat	0.109181	0.0918356	0.104574	0.0233116	0.0232671	0.0231244	0.0480893	0.0496146	0.051384	0.101863	0.0232344	0.049696	-4.38417	2.1389	-2.04973	4.99754e-06	4.327e-06	0.00208281	4.75039e-05	-2.1323	1.09687	-1.03543	5.36381	2.68135	4.32327
Q8CC88	von Willebrand factor A domain-containing protein 8 OS=Mus musculus OX=10090 GN=Vwa8 PE=1 SV=2	Vwa8	0.013932	0.0126794	0.0121574	0.00459384	0.00397052	0.00498159	0.0110139	0.0110814	0.0104757	0.0129229	0.00451532	0.010857	-2.86202	2.40449	-1.19028	4.74942e-06	4.81539e-06	2.33944e-05	0.0129491	-1.51704	1.26573	-0.251305	5.31737	4.63089	1.88776
P08113	Endoplasmin OS=Mus musculus OX=10090 GN=Hsp90b1 PE=1 SV=2	Hsp90b1	0.0651315	0.0652378	0.0621806	0.0568225	0.0578614	0.066805	0.0771342	0.0817805	0.0969536	0.0641833	0.0604963	0.0852894	-1.06095	1.40983	1.32884	0.00333742	0.424461	0.003342	0.0126785	-0.0853505	0.495519	0.410169	0.372162	2.47599	1.89693
P08249	Malate dehydrogenase, mitochondrial OS=Mus musculus OX=10090 GN=Mdh2 PE=1 SV=3	Mdh2	0.183319	0.175632	0.168681	0.0697247	0.0831904	0.0905668	0.133203	0.153956	0.147664	0.175877	0.0811606	0.144941	-2.16703	1.78585	-1.21344	2.65242e-05	2.35308e-05	0.000212562	0.0113931	-1.11572	0.836613	-0.279103	4.62836	3.67252	1.94336
G5E8K5	Ankyrin-3 OS=Mus musculus OX=10090 GN=Ank3 PE=1 SV=1	Ank3	0.00958468	0.00947645	0.00835345	0.00377441	0.00331978	0.00410439	0.00679883	0.00722789	0.00780662	0.0091382	0.00373286	0.00727778	-2.44804	1.94965	-1.25563	2.85807e-05	2.50271e-05	0.000245065	0.0103712	-1.29163	0.963217	-0.32841	4.60159	3.61072	1.98417
P06745	Glucose-6-phosphate isomerase OS=Mus musculus OX=10090 GN=Gpi PE=1 SV=4	Gpi	0.0494265	0.0486501	0.0454037	0.0282154	0.0310329	0.0356511	0.0418681	0.0469306	0.0494559	0.0478268	0.0316332	0.0460848	-1.51192	1.45685	-1.0378	0.0003683	0.000499858	0.000880007	0.724876	-0.59638	0.542855	-0.0535257	3.30115	3.05551	0.139736
P26043	Radixin OS=Mus musculus OX=10090 GN=Rdx PE=1 SV=3	Rdx	0.0147793	0.0126434	0.0125905	0.00540964	0.00554912	0.00615396	0.00807603	0.010428	0.0101726	0.0133377	0.00570424	0.00955886	-2.33821	1.67575	-1.39532	0.000281688	0.000222349	0.00726563	0.0101788	-1.2254	0.744804	-0.4806	3.65296	2.13873	1.9923
P05064	Fructose-bisphosphate aldolase A OS=Mus musculus OX=10090 GN=Aldoa PE=1 SV=2	Aldoa	0.145558	0.140526	0.12195	0.0417324	0.045515	0.0596801	0.0615773	0.0648163	0.0636969	0.136012	0.0489758	0.0633635	-2.77712	1.29377	-2.14653	1.14441e-05	1.22564e-05	0.0433969	4.77418e-05	-1.47359	0.371583	-1.10201	4.91164	1.36254	4.3211
P01027	Complement C3 OS=Mus musculus OX=10090 GN=C3 PE=1 SV=3	C3	0.0167038	0.00851388	0.0151639	0.0340989	0.0498628	0.0566236	0.0291644	0.0341669	0.0320914	0.0134605	0.0468618	0.0318076	3.48142	-1.47329	2.36303	0.00210518	0.00172945	0.0885546	0.0223716	1.79968	-0.559041	1.24064	2.76209	1.05279	1.6503
Q8K2B3	Succinate dehydrogenase [ubiquinone] flavoprotein subunit, mitochondrial OS=Mus musculus OX=10090 GN=Sdha PE=1 SV=1	Sdha	0.0518922	0.0532688	0.049989	0.0193819	0.0213051	0.0231957	0.0384293	0.041716	0.0387945	0.0517167	0.0212942	0.0396466	-2.42867	1.86184	-1.30444	9.08781e-07	7.43505e-07	1.36106e-05	0.000185433	-1.28017	0.896733	-0.383433	6.12872	4.86612	3.73181
Q9DBM2	Peroxisomal bifunctional enzyme OS=Mus musculus OX=10090 GN=Ehhadh PE=1 SV=4	Ehhadh	0.0383751	0.0337367	0.0392464	0.0119372	0.00997525	0.0118784	0.0251345	0.0253788	0.0231772	0.0371194	0.0112636	0.0245635	-3.29552	2.18078	-1.51116	9.77963e-06	7.65957e-06	0.000310465	0.00055326	-1.7205	1.12485	-0.595659	5.1158	3.50799	3.25707
Q02053	Ubiquitin-like modifier-activating enzyme 1 OS=Mus musculus OX=10090 GN=Uba1 PE=1 SV=1	Uba1	0.0370784	0.037451	0.0335272	0.0326437	0.0341259	0.0371498	0.0445641	0.0449389	0.0510882	0.0360189	0.0346398	0.0468637	-1.03981	1.35289	1.30109	0.00140997	0.512835	0.00157812	0.00440316	-0.0563215	0.436041	0.379719	0.290022	2.80186	2.35624
P17563	Methanethiol oxidase OS=Mus musculus OX=10090 GN=Selenbp1 PE=1 SV=2	Selenbp1	0.0755081	0.0608472	0.0633777	0.0159561	0.0151524	0.0164618	0.0347918	0.0387042	0.0405904	0.0665777	0.0158567	0.0380288	-4.1987	2.39828	-1.75072	4.09402e-05	3.24878e-05	0.00299928	0.000874723	-2.06994	1.262	-0.807945	4.48828	2.52298	3.05813
Q7TPR4	Alpha-actinin-1 OS=Mus musculus OX=10090 GN=Actn1 PE=1 SV=1	Actn1	0.00617564	0.00803288	0.00695295	0.0203626	0.0174179	0.0208543	0.0123763	0.0180871	0.0173285	0.00705382	0.019545	0.0159306	2.77083	-1.22688	2.25844	0.00137941	0.00143874	0.384474	0.00508854	1.47032	-0.294994	1.17533	2.84202	0.415133	2.29341
Q9JIL4	Na(+)/H(+) exchange regulatory cofactor NHE-RF3 OS=Mus musculus OX=10090 GN=Pdzk1 PE=1 SV=1	Pdzk1	0.0358476	0.0379138	0.0455254	0.00842276	0.0104608	0.00977352	0.0197866	0.0210005	0.0214354	0.0397623	0.00955235	0.0207408	-4.16257	2.17128	-1.9171	5.9773e-05	5.0203e-05	0.0109964	0.000654825	-2.05747	1.11855	-0.938927	4.29927	1.95875	3.18387
Q8BHN3	Neutral alpha-glucosidase AB OS=Mus musculus OX=10090 GN=Ganab PE=1 SV=1	Ganab	0.0235806	0.0234688	0.0226455	0.0199649	0.0214713	0.0243004	0.0299445	0.030014	0.0353636	0.0232316	0.0219122	0.031774	-1.06021	1.45006	1.36771	0.00096497	0.368683	0.00102299	0.00350685	-0.0843542	0.536111	0.451757	0.433347	2.99013	2.45508
P19096	Fatty acid synthase OS=Mus musculus OX=10090 GN=Fasn PE=1 SV=2	Fasn	0.00541323	0.00550342	0.00457266	0.0105629	0.00945726	0.0129218	0.01439	0.0149597	0.0162123	0.0051631	0.0109807	0.0151873	2.12676	1.3831	2.94151	7.99348e-06	0.000508991	0.000233723	6.27205e-06	1.08866	0.467901	1.55656	3.29329	3.6313	5.20259
O35643	AP-1 complex subunit beta-1 OS=Mus musculus OX=10090 GN=Ap1b1 PE=1 SV=2	Ap1b1	0.0187804	0.0218485	0.0167311	0.0167185	0.0155739	0.0190969	0.0219989	0.0271924	0.0293267	0.01912	0.0171298	0.0261727	-1.11619	1.52791	1.36886	0.00872298	0.374233	0.00794195	0.0403586	-0.158578	0.611557	0.452979	0.426858	2.10007	1.39406
Q91ZA3	Propionyl-CoA carboxylase alpha chain, mitochondrial OS=Mus musculus OX=10090 GN=Pcca PE=1 SV=2	Pcca	0.0325369	0.0278985	0.0292312	0.00857154	0.00819271	0.0100331	0.0196346	0.0206036	0.0183205	0.0298888	0.00893247	0.0195196	-3.34609	2.18524	-1.53123	7.80033e-06	6.10008e-06	0.00026874	0.000413219	-1.74248	1.12779	-0.614687	5.21466	3.57067	3.38382
Q61316	Heat shock 70 kDa protein 4 OS=Mus musculus OX=10090 GN=Hspa4 PE=1 SV=1	Hspa4	0.0195824	0.022729	0.0189464	0.0148379	0.0140239	0.0177115	0.0200958	0.0224143	0.0238707	0.0204193	0.0155244	0.0221269	-1.3153	1.4253	1.08363	0.00246613	0.00871823	0.00256527	0.452692	-0.395393	0.511262	0.115868	2.05957	2.59087	0.344197
Q99LB7	Sarcosine dehydrogenase, mitochondrial OS=Mus musculus OX=10090 GN=Sardh PE=1 SV=1	Sardh	0.0261481	0.0240059	0.0257206	0.00459908	0.00468987	0.00462541	0.00960004	0.0121703	0.0117876	0.0252915	0.00463812	0.011186	-5.45297	2.41175	-2.261	8.66418e-07	7.69474e-07	0.000604056	7.30127e-06	-2.44704	1.27008	-1.17696	6.11381	3.21892	5.1366
Q8CIE6	Coatomer subunit alpha OS=Mus musculus OX=10090 GN=Copa PE=1 SV=2	Copa	0.0162272	0.0176723	0.0159661	0.0150926	0.012695	0.0160911	0.0185792	0.0186643	0.0210421	0.0166218	0.0146263	0.0194285	-1.13644	1.32833	1.16886	0.00346718	0.0507964	0.0027914	0.0751089	-0.18452	0.409618	0.225098	1.29417	2.55418	1.12431
Q91YI0	Argininosuccinate lyase OS=Mus musculus OX=10090 GN=Asl PE=1 SV=1	Asl	0.0489671	0.0439807	0.0438766	0.0120013	0.0109999	0.0123931	0.028148	0.0324439	0.0297403	0.0456081	0.0117981	0.0301107	-3.86572	2.55217	-1.51468	3.4177e-06	2.69034e-06	9.03238e-05	0.000268303	-1.95074	1.35172	-0.599014	5.57019	4.0442	3.57137
Q99PL5	Ribosome-binding protein 1 OS=Mus musculus OX=10090 GN=Rrbp1 PE=1 SV=2	Rrbp1	0.00963676	0.00938803	0.00871807	0.00648503	0.00606331	0.0091567	0.00770069	0.008064	0.0101352	0.00924762	0.00723501	0.00863328	-1.27818	1.19326	-1.07116	0.00867393	0.00921667	0.0253509	0.649043	-0.354087	0.254914	-0.0991732	2.03543	1.59601	0.187727
P14211	Calreticulin OS=Mus musculus OX=10090 GN=Calr PE=1 SV=1	Calr	0.0702245	0.0624936	0.0572077	0.0334207	0.0347612	0.0415128	0.047416	0.0521952	0.0629437	0.0633086	0.0365649	0.0541849	-1.7314	1.48188	-1.16838	0.00270222	0.0024317	0.015307	0.226116	-0.791941	0.567432	-0.224509	2.61409	1.81511	0.645669
P47738	Aldehyde dehydrogenase, mitochondrial OS=Mus musculus OX=10090 GN=Aldh2 PE=1 SV=1	Aldh2	0.0782564	0.0679774	0.0745971	0.0254342	0.024812	0.0277874	0.0416721	0.0410188	0.0435962	0.0736103	0.0260112	0.0420957	-2.82995	1.61837	-1.74864	3.86702e-06	3.28718e-06	0.00128739	4.15295e-05	-1.50077	0.694539	-0.806236	5.48318	2.89029	4.38164
P14152	Malate dehydrogenase, cytoplasmic OS=Mus musculus OX=10090 GN=Mdh1 PE=1 SV=3	Mdh1	0.211006	0.202321	0.200855	0.052955	0.0532513	0.0575641	0.118359	0.115776	0.117468	0.204727	0.0545901	0.117201	-3.75026	2.14692	-1.74681	6.13279e-09	4.88636e-09	8.3838e-07	1.30451e-07	-1.90699	1.10227	-0.804719	8.31101	6.07656	6.88455
P50544	Very long-chain specific acyl-CoA dehydrogenase, mitochondrial OS=Mus musculus OX=10090 GN=Acadvl PE=1 SV=3	Acadvl	0.0488028	0.0449996	0.0460686	0.0167854	0.0179004	0.020115	0.0479806	0.0403574	0.028697	0.0466237	0.0182669	0.0390117	-2.55235	2.13564	-1.19512	0.00200683	0.00194279	0.00888489	0.306161	-1.35183	1.09467	-0.257157	2.71157	2.05135	0.51405
Q62433	Protein NDRG1 OS=Mus musculus OX=10090 GN=Ndrg1 PE=1 SV=1	Ndrg1	0.038163	0.0394381	0.0377064	0.00980403	0.0112024	0.0142697	0.0237421	0.0268922	0.0259231	0.0384358	0.0117587	0.0255191	-3.26871	2.17024	-1.50616	3.42445e-07	2.67904e-07	1.10431e-05	2.43037e-05	-1.70872	1.11785	-0.590871	6.57202	4.95691	4.61433
Q8VC30	Triokinase/FMN cyclase OS=Mus musculus OX=10090 GN=Tkfc PE=1 SV=1	Tkfc	0.0435667	0.0411968	0.0402269	0.0139572	0.0147309	0.0154264	0.0282896	0.0329201	0.0342125	0.0416635	0.0147049	0.0318074	-2.83331	2.16305	-1.30987	1.08016e-05	9.07927e-06	0.000123465	0.00270592	-1.50249	1.11307	-0.38942	5.04195	3.90845	2.56769
Q62468	Villin-1 OS=Mus musculus OX=10090 GN=Vil1 PE=1 SV=3	Vil1	0.0273676	0.0240197	0.0263216	0.00590216	0.00645773	0.00746396	0.0107629	0.0133411	0.00827562	0.025903	0.00660795	0.0107932	-3.91997	1.63337	-2.39993	2.42611e-05	2.48616e-05	0.0469641	0.000112557	-1.97084	0.707853	-1.26299	4.60447	1.32823	3.94863
Q61598	Rab GDP dissociation inhibitor beta OS=Mus musculus OX=10090 GN=Gdi2 PE=1 SV=1	Gdi2	0.0304837	0.0341917	0.0292174	0.0335845	0.0331014	0.0425434	0.0448602	0.0496775	0.0545092	0.0312976	0.0364097	0.0496823	1.16334	1.36453	1.58742	0.000715847	0.738884	0.00172897	0.000945426	0.218272	0.448407	0.66668	0.131424	2.76221	3.02437
Q8CHT0	Delta-1-pyrroline-5-carboxylate dehydrogenase, mitochondrial OS=Mus musculus OX=10090 GN=Aldh4a1 PE=1 SV=3	Aldh4a1	0.0648684	0.0559805	0.0597543	0.0167473	0.0154489	0.0165801	0.0430688	0.0464338	0.0391747	0.0602011	0.0162588	0.0428924	-3.70268	2.6381	-1.40354	1.06384e-05	8.70726e-06	0.000153155	0.00176761	-1.88857	1.3995	-0.489067	5.06012	3.81487	2.75261
P41216	Long-chain-fatty-acid--CoA ligase 1 OS=Mus musculus OX=10090 GN=Acsl1 PE=1 SV=2	Acsl1	0.0596604	0.0605803	0.0565878	0.0173325	0.0159262	0.0192584	0.0478914	0.0495399	0.0402898	0.0589428	0.0175057	0.045907	-3.36707	2.6224	-1.28396	8.22887e-06	7.418e-06	6.25345e-05	0.00531935	-1.75149	1.39089	-0.360602	5.12971	4.20388	2.27414
Q6ZQ38	Cullin-associated NEDD8-dissociated protein 1 OS=Mus musculus OX=10090 GN=Cand1 PE=1 SV=2	Cand1	0.0163685	0.019044	0.0157117	0.0149831	0.0140344	0.0188509	0.0194648	0.0221047	0.0265124	0.0170414	0.0159561	0.022694	-1.06802	1.42227	1.3317	0.0118977	0.388432	0.0107029	0.0551421	-0.0949326	0.508198	0.413265	0.410685	1.9705	1.25852
Q9DBG3	AP-2 complex subunit beta OS=Mus musculus OX=10090 GN=Ap2b1 PE=1 SV=1	Ap2b1	0.00763859	0.00888387	0.00635675	0.00959151	0.008556	0.0110297	0.0102502	0.0127555	0.0140312	0.00762641	0.00972574	0.0123456	1.27527	1.26938	1.6188	0.0138661	0.528309	0.0497141	0.0132845	0.350804	0.344122	0.694926	0.277112	1.30352	1.87666
Q64331	Unconventional myosin-VI OS=Mus musculus OX=10090 GN=Myo6 PE=1 SV=2	Myo6	0.0124829	0.0130809	0.012243	0.0140576	0.0131236	0.0158986	0.0177135	0.0201821	0.0187858	0.0126023	0.0143599	0.0188938	1.13947	1.31573	1.49924	0.000159544	0.471935	0.000444124	0.000200751	0.188367	0.395863	0.58423	0.326118	3.3525	3.69734
P63101	14-3-3 protein zeta/delta OS=Mus musculus OX=10090 GN=Ywhaz PE=1 SV=1	Ywhaz	0.0409959	0.0496526	0.0387784	0.0378427	0.0382442	0.0472703	0.0430853	0.0483202	0.0596902	0.0431423	0.0411191	0.0503652	-1.0492	1.22486	1.16742	0.110688	0.580636	0.097588	0.357807	-0.0692962	0.292621	0.223324	0.236096	1.0106	0.446352
P20152	Vimentin OS=Mus musculus OX=10090 GN=Vim PE=1 SV=3	Vim	0.0237821	0.0250531	0.0216024	0.0588825	0.0460431	0.0484128	0.0491049	0.0573933	0.0637798	0.0234792	0.0511128	0.0567593	2.17694	1.11047	2.41743	0.0012288	0.00409304	0.450513	0.00134172	1.1223	0.151173	1.27347	2.38795	0.346293	2.87234
Q3UZZ6	Sulfotransferase 1 family member D1 OS=Mus musculus OX=10090 GN=Sult1d1 PE=1 SV=1	Sult1d1	0.0493248	0.0478482	0.043695	0.00539714	0.00638415	0.00716381	0.015237	0.0185704	0.0156824	0.046956	0.00631503	0.0164966	-7.43559	2.61228	-2.8464	6.97049e-07	6.8248e-07	0.00171931	3.9162e-06	-2.89445	1.38531	-1.50914	6.16591	2.76465	5.40713
P05202	Aspartate aminotransferase, mitochondrial OS=Mus musculus OX=10090 GN=Got2 PE=1 SV=1	Got2	0.1012	0.0882679	0.0862012	0.0336264	0.037988	0.0383775	0.0613423	0.0717829	0.07508	0.0918896	0.036664	0.0694017	-2.50626	1.89291	-1.32402	0.000129345	0.000105098	0.00186447	0.0122333	-1.32554	0.920608	-0.40493	3.97841	2.72944	1.91246
Q8CGC7	Bifunctional glutamate/proline--tRNA ligase OS=Mus musculus OX=10090 GN=Eprs1 PE=1 SV=4	Eprs1	0.0074153	0.00787666	0.00671403	0.00916496	0.00785803	0.00998122	0.0121218	0.0114169	0.0125633	0.00733533	0.0090014	0.012034	1.22713	1.3369	1.64055	0.000251745	0.241418	0.0009519	0.00027073	0.295288	0.418894	0.714182	0.61723	3.02141	3.56746
Q3UQ44	Ras GTPase-activating-like protein IQGAP2 OS=Mus musculus OX=10090 GN=Iqgap2 PE=1 SV=2	Iqgap2	0.00665122	0.00738427	0.00565311	0.00262217	0.00263034	0.00381577	0.00550831	0.00538613	0.00625917	0.00656287	0.00302276	0.00571787	-2.17115	1.89161	-1.14778	0.00035247	0.000370909	0.00138555	0.24411	-1.11846	0.919611	-0.198849	3.43073	2.85838	0.612415
P48758	Carbonyl reductase [NADPH] 1 OS=Mus musculus OX=10090 GN=Cbr1 PE=1 SV=3	Cbr1	0.181031	0.189371	0.170845	0.0344757	0.0387701	0.0399053	0.0813095	0.0876673	0.0834265	0.180415	0.037717	0.0841344	-4.78339	2.23067	-2.14437	2.61218e-07	2.28567e-07	0.000160539	2.40701e-06	-2.25803	1.15748	-1.10055	6.64099	3.79442	5.61852
Q9ESE1	Lipopolysaccharide-responsive and beige-like anchor protein OS=Mus musculus OX=10090 GN=Lrba PE=1 SV=1	Lrba	0.00555591	0.005342	0.00520455	0.00359249	0.00348744	0.00444521	0.00667403	0.00680863	0.00648115	0.00536748	0.00384172	0.0066546	-1.39716	1.7322	1.2398	5.68843e-07	1.04761e-05	4.57237e-07	8.48059e-05	-0.482495	0.792602	0.310106	4.9798	6.33986	4.07157
Q9D051	Pyruvate dehydrogenase E1 component subunit beta, mitochondrial OS=Mus musculus OX=10090 GN=Pdhb PE=1 SV=1	Pdhb	0.0395659	0.0352343	0.0349525	0.00986021	0.00926968	0.0110669	0.0217265	0.0205041	0.0169616	0.0365842	0.0100656	0.0197307	-3.63458	1.96021	-1.85418	1.13477e-05	9.38839e-06	0.00222736	0.000147407	-1.86179	0.971012	-0.890778	5.02741	2.65221	3.83148
Q61768	Kinesin-1 heavy chain OS=Mus musculus OX=10090 GN=Kif5b PE=1 SV=3	Kif5b	0.00725464	0.00818692	0.00769363	0.00721035	0.0067978	0.0078381	0.00919714	0.0087914	0.0106652	0.00771173	0.00728208	0.00955125	-1.059	1.31161	1.23853	0.00654714	0.365709	0.00604619	0.0298526	-0.0827035	0.391338	0.308635	0.436864	2.21852	1.52502
P62814	V-type proton ATPase subunit B, brain isoform OS=Mus musculus OX=10090 GN=Atp6v1b2 PE=1 SV=1	Atp6v1b2	0.030978	0.0295405	0.0279274	0.0127655	0.0130487	0.0134225	0.0211441	0.0246652	0.025909	0.029482	0.0130789	0.0239061	-2.25416	1.82783	-1.23324	5.65109e-05	4.89684e-05	0.000503638	0.0155613	-1.17259	0.870135	-0.302457	4.31008	3.29788	1.80795
Q91V92	ATP-citrate synthase OS=Mus musculus OX=10090 GN=Acly PE=1 SV=1	Acly	0.0111878	0.0112828	0.0109045	0.00791866	0.00841645	0.010302	0.0128193	0.0134078	0.0149225	0.011125	0.00887902	0.0137165	-1.25296	1.54483	1.23294	0.000163981	0.00419649	0.000129319	0.00699892	-0.325338	0.627444	0.302106	2.37711	3.88834	2.15497
Q8CGK3	Lon protease homolog, mitochondrial OS=Mus musculus OX=10090 GN=Lonp1 PE=1 SV=2	Lonp1	0.0154636	0.0156611	0.0140774	0.0052462	0.00545601	0.00621558	0.0104006	0.0102216	0.0106533	0.0150674	0.00563926	0.0104252	-2.67187	1.84867	-1.44529	1.45669e-06	1.1374e-06	5.25874e-05	8.43079e-05	-1.41785	0.88649	-0.531358	5.94409	4.27912	4.07413
Q8VDJ3	Vigilin OS=Mus musculus OX=10090 GN=Hdlbp PE=1 SV=1	Hdlbp	0.008818	0.00908728	0.00798097	0.00938813	0.0079832	0.00863377	0.0106674	0.0119172	0.0123556	0.00862875	0.00866837	0.0116467	1.00459	1.34359	1.34976	0.00363677	0.956961	0.00526986	0.00696851	0.00660942	0.426095	0.432704	0.0191056	2.2782	2.15686
Q91VD9	NADH-ubiquinone oxidoreductase 75 kDa subunit, mitochondrial OS=Mus musculus OX=10090 GN=Ndufs1 PE=1 SV=2	Ndufs1	0.0205138	0.0222333	0.0274969	0.0156874	0.0132426	0.0138867	0.0218771	0.0299235	0.0232979	0.0234147	0.0142722	0.0250328	-1.64058	1.75395	1.06911	0.0142207	0.0326303	0.0165127	0.829615	-0.714202	0.810608	0.096406	1.48638	1.78218	0.0811236
P27773	Protein disulfide-isomerase A3 OS=Mus musculus OX=10090 GN=Pdia3 PE=1 SV=2	Pdia3	0.0785153	0.0772226	0.0687826	0.0599096	0.0663601	0.0735838	0.0767805	0.081025	0.0955785	0.0748402	0.0666178	0.0844613	-1.12343	1.26785	1.12856	0.0301029	0.215356	0.0251012	0.269668	-0.167904	0.342383	0.174478	0.666842	1.60031	0.56917
Q9R0H0	Peroxisomal acyl-coenzyme A oxidase 1 OS=Mus musculus OX=10090 GN=Acox1 PE=1 SV=5	Acox1	0.0288479	0.0265965	0.025484	0.00665349	0.00670171	0.00844977	0.0139984	0.0154079	0.0147075	0.0269761	0.00726832	0.0147046	-3.71146	2.02311	-1.83454	1.27488e-06	1.03751e-06	0.000231672	2.01101e-05	-1.89199	1.01657	-0.875416	5.98401	3.63513	4.69658
P97449	Aminopeptidase N OS=Mus musculus OX=10090 GN=Anpep PE=1 SV=4	Anpep	0.0182339	0.0218688	0.0223258	0.00733231	0.00722859	0.00801812	0.0106325	0.0167347	0.014783	0.0208095	0.00752634	0.0140501	-2.76489	1.86679	-1.4811	0.000905873	0.000718964	0.0222143	0.0226047	-1.46722	0.900558	-0.566666	3.14329	1.65337	1.6458
E9Q7G0	Nuclear mitotic apparatus protein 1 OS=Mus musculus OX=10090 GN=Numa1 PE=1 SV=1	Numa1	0.00355294	0.0035462	0.00219059	0.00161961	0.00126373	0.00273968	0.00164465	0.00211036	0.00303541	0.00309658	0.00187434	0.00226347	-1.65209	1.20761	-1.36806	0.0409127	0.0343397	0.267981	0.300588	-0.724289	0.272155	-0.452135	1.4642	0.571895	0.522029
Q99K51	Plastin-3 OS=Mus musculus OX=10090 GN=Pls3 PE=1 SV=3	Pls3	0.0282579	0.0291663	0.0266749	0.0183296	0.0184836	0.0206397	0.0238292	0.0263905	0.0304741	0.028033	0.019151	0.0268979	-1.46379	1.40452	-1.0422	0.00243232	0.00308339	0.00579782	0.78734	-0.549712	0.490079	-0.0596331	2.51097	2.23674	0.103838
Q8K0L3	Acyl-coenzyme A synthetase ACSM2, mitochondrial OS=Mus musculus OX=10090 GN=Acsm2 PE=1 SV=1	Acsm2	0.0659522	0.0524466	0.0680668	0.0163805	0.0154295	0.015859	0.0465969	0.0494556	0.0447504	0.0621552	0.0158897	0.0469343	-3.91167	2.95376	-1.3243	8.6623e-05	7.59868e-05	0.000708564	0.0245679	-1.96779	1.56255	-0.405232	4.11926	3.14962	1.60963
Q9JII6	Aldo-keto reductase family 1 member A1 OS=Mus musculus OX=10090 GN=Akr1a1 PE=1 SV=3	Akr1a1	0.10058	0.0815446	0.094848	0.032712	0.033926	0.035943	0.0578436	0.0598462	0.0620758	0.0923243	0.0341937	0.0599219	-2.70004	1.75243	-1.54075	5.11742e-05	4.05107e-05	0.0033611	0.00114994	-1.43298	0.809354	-0.623629	4.39243	2.47352	2.93932
O88569	Heterogeneous nuclear ribonucleoproteins A2/B1 OS=Mus musculus OX=10090 GN=Hnrnpa2b1 PE=1 SV=2	Hnrnpa2b1	0.0301163	0.0378129	0.0271422	0.0136776	0.0102345	0.0169949	0.0175359	0.0262369	0.0231588	0.0316905	0.0136356	0.0223105	-2.32409	1.63619	-1.42043	0.00322745	0.00260287	0.0445561	0.0777797	-1.21667	0.710342	-0.506325	2.58455	1.35109	1.10913
Q8QZT1	Acetyl-CoA acetyltransferase, mitochondrial OS=Mus musculus OX=10090 GN=Acat1 PE=1 SV=1	Acat1	0.0760925	0.0678417	0.0740675	0.0240727	0.0254363	0.024553	0.0520125	0.050123	0.0449276	0.0726672	0.0246873	0.049021	-2.9435	1.98568	-1.48237	6.5801e-06	5.13751e-06	0.000269433	0.000295504	-1.55753	0.98963	-0.567904	5.28925	3.56955	3.52944
Q99NB1	Acetyl-coenzyme A synthetase 2-like, mitochondrial OS=Mus musculus OX=10090 GN=Acss1 PE=1 SV=1	Acss1	0.0436987	0.0400126	0.0359172	0.0058899	0.0071166	0.00819434	0.0195037	0.0223319	0.0218389	0.0398762	0.00706695	0.0212249	-5.64263	3.0034	-1.87875	9.48527e-06	7.52241e-06	0.000840991	0.000209784	-2.49637	1.5866	-0.909771	5.12364	3.07521	3.67823
Q9EQH3	Vacuolar protein sorting-associated protein 35 OS=Mus musculus OX=10090 GN=Vps35 PE=1 SV=1	Vps35	0.0162384	0.0184183	0.0153821	0.0105452	0.0100686	0.0121287	0.014281	0.0164544	0.0185181	0.0166796	0.0109142	0.0164178	-1.52825	1.50427	-1.01594	0.00332071	0.00499512	0.0061265	0.976155	-0.611885	0.589063	-0.0228221	2.30145	2.21279	0.010481
P60843	Eukaryotic initiation factor 4A-I OS=Mus musculus OX=10090 GN=Eif4a1 PE=1 SV=1	Eif4a1	0.0301604	0.0319217	0.028553	0.0409996	0.0413885	0.0454112	0.0410272	0.0475226	0.0496598	0.0302117	0.0425998	0.0460699	1.41004	1.08146	1.5249	0.00113563	0.00664678	0.165044	0.00103401	0.495737	0.112978	0.608715	2.17739	0.782401	2.98548
Q8VDM4	26S proteasome non-ATPase regulatory subunit 2 OS=Mus musculus OX=10090 GN=Psmd2 PE=1 SV=1	Psmd2	0.0124454	0.0128014	0.0112423	0.0106047	0.010694	0.0142143	0.0141073	0.0160751	0.0186726	0.012163	0.0118376	0.016285	-1.02749	1.3757	1.33889	0.00672566	0.441742	0.00646682	0.0265454	-0.0391212	0.460162	0.421041	0.354831	2.18931	1.57601
P12658	Calbindin OS=Mus musculus OX=10090 GN=Calb1 PE=1 SV=2	Calb1	0.0530627	0.0539142	0.0445758	0.0079764	0.00597028	0.00905987	0.019272	0.0230622	0.0330018	0.0505176	0.00766885	0.025112	-6.58737	3.27455	-2.01169	0.000132806	0.000106886	0.0105092	0.00216025	-2.7197	1.71129	-1.00841	3.97108	1.97843	2.6655
P99029	Peroxiredoxin-5, mitochondrial OS=Mus musculus OX=10090 GN=Prdx5 PE=1 SV=2	Prdx5	0.139989	0.15739	0.137339	0.0427008	0.0513098	0.0813824	0.151381	0.132782	0.124725	0.144906	0.0584643	0.136296	-2.47853	2.33127	-1.06317	5.14451e-05	7.23998e-05	0.000123625	0.600663	-1.30949	1.22111	-0.0883721	4.14026	3.90789	0.221369
E9PVA8	Stalled ribosome sensor GCN1 OS=Mus musculus OX=10090 GN=Gcn1 PE=1 SV=1	Gcn1	0.00376207	0.0038727	0.00322449	0.0069946	0.00603771	0.00734978	0.00921617	0.00957664	0.0106794	0.00361975	0.00679403	0.00982406	1.87693	1.44598	2.71401	3.77367e-05	0.00281766	0.000804383	2.99512e-05	0.908377	0.532052	1.44043	2.55011	3.09454	4.52359
P14733	Lamin-B1 OS=Mus musculus OX=10090 GN=Lmnb1 PE=1 SV=3	Lmnb1	0.0133304	0.0126023	0.0142316	0.010864	0.00873916	0.00929785	0.0138678	0.0187738	0.0194244	0.0133881	0.00963368	0.0173553	-1.38972	1.80153	1.29632	0.00747516	0.105258	0.00606174	0.103046	-0.474794	0.849219	0.374424	0.977743	2.2174	0.98697
P06151	L-lactate dehydrogenase A chain OS=Mus musculus OX=10090 GN=Ldha PE=1 SV=3	Ldha	0.0798835	0.0838586	0.069823	0.0703787	0.074104	0.0890671	0.0918038	0.104927	0.102219	0.077855	0.0778499	0.0996497	-1.00007	1.28002	1.27994	0.00318082	0.584645	0.0035001	0.00962651	-9.52966e-05	0.356171	0.356075	0.233108	2.45592	2.01653
Q6P5E4	UDP-glucose:glycoprotein glucosyltransferase 1 OS=Mus musculus OX=10090 GN=Uggt1 PE=1 SV=4	Uggt1	0.0066396	0.00720384	0.00595261	0.00921498	0.00814667	0.00991087	0.0113702	0.0120611	0.015696	0.00659869	0.00909084	0.0130424	1.37767	1.43468	1.97652	0.00395059	0.306396	0.0192388	0.00364772	0.462235	0.520727	0.982962	0.513717	1.71582	2.43798
P10648	Glutathione S-transferase A2 OS=Mus musculus OX=10090 GN=Gsta2 PE=1 SV=3	Gsta2	0.000282229	0.000364667	0.000452386	7.01402e-05	0.000105518	0.000174698	8.38816e-05	0.000280837	0.000275849	0.000366427	0.000116785	0.000213523	-3.13762	1.82834	-1.71611	0.0187338	0.0156029	0.252396	0.135459	-1.64967	0.870531	-0.779138	1.80679	0.597917	0.868191
P26231	Catenin alpha-1 OS=Mus musculus OX=10090 GN=Ctnna1 PE=1 SV=1	Ctnna1	0.0103263	0.0121052	0.00959466	0.0113835	0.0117891	0.0136219	0.0134658	0.015821	0.0175083	0.0106754	0.0122648	0.0155984	1.14889	1.2718	1.46115	0.0110752	0.683499	0.0310997	0.0118057	0.200241	0.346869	0.547109	0.165262	1.50724	1.92791
Q3UPL0	Protein transport protein Sec31A OS=Mus musculus OX=10090 GN=Sec31a PE=1 SV=2	Sec31a	0.0148744	0.0153447	0.0132388	0.0109649	0.009582	0.0116232	0.0142177	0.0144095	0.0170741	0.014486	0.0107234	0.0152338	-1.35088	1.42061	1.05162	0.00389037	0.00986946	0.00464074	0.741686	-0.433901	0.506515	0.0726136	2.00571	2.33341	0.12978
P68254	14-3-3 protein theta OS=Mus musculus OX=10090 GN=Ywhaq PE=1 SV=1	Ywhaq	0.0146579	0.0180075	0.0122749	0.0108946	0.0109823	0.0159437	0.0110663	0.0135518	0.018842	0.0149801	0.0126069	0.0144867	-1.18825	1.14911	-1.03406	0.2435	0.266302	0.344012	0.975322	-0.24884	0.200523	-0.0483173	0.574626	0.463426	0.0108519
Q80W22	Threonine synthase-like 2 OS=Mus musculus OX=10090 GN=Thnsl2 PE=1 SV=1	Thnsl2	0.0198714	0.0185689	0.018778	0.00497955	0.00487022	0.0057241	0.0138047	0.0142906	0.0133567	0.0190728	0.00519129	0.0138173	-3.67399	2.66164	-1.38035	9.75142e-08	8.10512e-08	1.28264e-06	2.86645e-05	-1.87735	1.41231	-0.465033	7.09124	5.89189	4.54266
E9Q0S6	Tensin-1 OS=Mus musculus OX=10090 GN=Tns1 PE=1 SV=1	Tns1	0.0109959	0.011587	0.010503	0.00714206	0.00584885	0.00759471	0.0087557	0.0100539	0.0112362	0.0110286	0.00686187	0.0100153	-1.60723	1.45956	-1.10118	0.00144425	0.00151772	0.00520839	0.403094	-0.684581	0.545529	-0.139052	2.81881	2.2833	0.394593
P80314	T-complex protein 1 subunit beta OS=Mus musculus OX=10090 GN=Cct2 PE=1 SV=4	Cct2	0.0150472	0.0160361	0.0144025	0.0173433	0.0177717	0.0198265	0.0204207	0.0222772	0.024993	0.0151619	0.0183138	0.0225636	1.20788	1.23205	1.48818	0.00190195	0.163267	0.0125289	0.00167179	0.272478	0.301067	0.573545	0.787101	1.90209	2.77682
Q99KP3	Lambda-crystallin homolog OS=Mus musculus OX=10090 GN=Cryl1 PE=1 SV=3	Cryl1	0.0487495	0.0465155	0.042934	0.0110869	0.0109694	0.0126221	0.0263334	0.0316625	0.0297663	0.0460663	0.0115594	0.0292541	-3.98517	2.53075	-1.5747	4.87412e-06	3.81013e-06	0.000169213	0.000268367	-1.99464	1.33957	-0.655075	5.41906	3.77157	3.57127
Q78PY7	Staphylococcal nuclease domain-containing protein 1 OS=Mus musculus OX=10090 GN=Snd1 PE=1 SV=1	Snd1	0.0109073	0.0106555	0.00978649	0.00773657	0.0082057	0.00924799	0.00958966	0.0111555	0.010298	0.0104498	0.00839675	0.0103477	-1.2445	1.23235	-1.00986	0.003913	0.00583253	0.00720682	0.975436	-0.315568	0.301412	-0.0141552	2.23414	2.14226	0.0108014
P17879	Heat shock 70 kDa protein 1B OS=Mus musculus OX=10090 GN=Hspa1b PE=1 SV=3	Hspa1b	0.0155635	0.0269667	0.0195575	0.000200455	0.000141427	0.000266892	0.00020102	0.000202358		0.0206959	0.000202925	0.000201689	-101.988	-1.00613	-102.613	0.00170982	0.00233059	0.999919	0.00388676	-6.67226	-0.008813	-6.68107	2.63253	3.53388e-05	2.41041
P08003	Protein disulfide-isomerase A4 OS=Mus musculus OX=10090 GN=Pdia4 PE=1 SV=3	Pdia4	0.0198117	0.0195385	0.0172736	0.0161926	0.0140164	0.0184124	0.0211927	0.0215492	0.0258343	0.0188746	0.0162071	0.0228587	-1.16459	1.41041	1.21108	0.0049977	0.0747074	0.00403194	0.0846452	-0.219819	0.496119	0.276299	1.12664	2.39449	1.0724
Q80X19	Collagen alpha-1(XIV) chain OS=Mus musculus OX=10090 GN=Col14a1 PE=1 SV=2	Col14a1	0.0088238	0.0079476	0.00793125	0.0140623	0.00996123	0.0128727	0.0129839	0.0140227	0.0197408	0.00823422	0.0122988	0.0155825	1.49362	1.26699	1.8924	0.0323843	0.354783	0.177804	0.0274756	0.578811	0.34141	0.920221	0.450037	0.750059	1.56105
Q8CAQ8	MICOS complex subunit Mic60 OS=Mus musculus OX=10090 GN=Immt PE=1 SV=1	Immt	0.0101504	0.0104961	0.0161146	0.00269497	0.00273652	0.00319208	0.00620915	0.00904201	0.00578711	0.0122537	0.00287452	0.00701276	-4.26287	2.43962	-1.74735	0.005217	0.00424511	0.115524	0.0589264	-2.09182	1.28666	-0.805166	2.37211	0.937328	1.22969
Q9Z2I8	Succinate--CoA ligase [GDP-forming] subunit beta, mitochondrial OS=Mus musculus OX=10090 GN=Suclg2 PE=1 SV=3	Suclg2	0.0479706	0.0443179	0.0445519	0.0159401	0.0158208	0.0153812	0.0300766	0.0324509	0.032618	0.0456135	0.015714	0.0317152	-2.90272	2.01827	-1.43822	7.90913e-07	6.18904e-07	2.53419e-05	5.43723e-05	-1.53741	1.01312	-0.524287	6.20838	4.59616	4.26462
Q99MR8	Methylcrotonoyl-CoA carboxylase subunit alpha, mitochondrial OS=Mus musculus OX=10090 GN=Mccc1 PE=1 SV=2	Mccc1	0.0199798	0.0189714	0.0176289	0.00506747	0.00467773	0.00634201	0.013424	0.0138474	0.0125472	0.0188601	0.0053624	0.0132729	-3.51709	2.47517	-1.42095	1.89452e-06	1.5392e-06	3.0305e-05	0.0003251	-1.81438	1.30753	-0.506854	5.8127	4.51849	3.48798
Q61941	NAD(P) transhydrogenase, mitochondrial OS=Mus musculus OX=10090 GN=Nnt PE=1 SV=2	Nnt	0.0174164	0.0201642	0.0233891	0.00363282	4.46026e-05	4.8676e-05	0.0059726	0.0090189	0.00832088	0.0203232	0.00124203	0.00777079	-16.3629	6.25651	-2.61534	0.000148443	0.000128109	0.0301389	0.0013025	-4.03235	2.64536	-1.387	3.89242	1.52087	2.88522
P35700	Peroxiredoxin-1 OS=Mus musculus OX=10090 GN=Prdx1 PE=1 SV=1	Prdx1	0.167001	0.171437	0.158932	0.0725355	0.0688573	0.0839288	0.134739	0.126955	0.132924	0.16579	0.0751072	0.131539	-2.20738	1.75135	-1.26039	6.38976e-07	5.38774e-07	7.4214e-06	0.000217754	-1.14233	0.808467	-0.333867	6.26859	5.12951	3.66203
P23116	Eukaryotic translation initiation factor 3 subunit A OS=Mus musculus OX=10090 GN=Eif3a PE=1 SV=5	Eif3a	0.00994898	0.010485	0.00899606	0.00988683	0.0084329	0.0131148	0.0127328	0.0180837	0.0140263	0.00981001	0.0104782	0.0149476	1.06811	1.42654	1.52371	0.0109429	0.810456	0.0127534	0.0258281	0.0950623	0.512524	0.607587	0.0912707	1.89437	1.58791
Q99MZ6	Unconventional myosin-VIIb OS=Mus musculus OX=10090 GN=Myo7b PE=1 SV=3	Myo7b	0.00402141	0.00412304	0.00348617	0.0011189	0.000884377	0.00109116	0.00278654	0.00355692	0.00364465	0.00387687	0.00103148	0.00332937	-3.75855	3.22776	-1.16445	0.000106663	0.000118786	0.0003837	0.208038	-1.91018	1.69053	-0.219643	3.92524	3.41601	0.681858
P09470	Angiotensin-converting enzyme OS=Mus musculus OX=10090 GN=Ace PE=1 SV=3	Ace	0.0142884	0.0186669	0.0165213	0.00458252	0.00431947	0.00440043	0.00936419	0.0108438	0.0110823	0.0164922	0.00443414	0.0104301	-3.71937	2.35222	-1.58121	0.000119991	9.42805e-05	0.00416238	0.00402874	-1.89506	1.23402	-0.661033	4.02558	2.38066	2.39483
P24527	Leukotriene A-4 hydrolase OS=Mus musculus OX=10090 GN=Lta4h PE=1 SV=4	Lta4h	0.0173208	0.0182792	0.0163381	0.00971852	0.0100069	0.0112477	0.0141909	0.016178	0.0179988	0.0173127	0.0103244	0.0161226	-1.67688	1.5616	-1.07382	0.000691234	0.000809159	0.002062	0.507094	-0.745776	0.643029	-0.102747	3.09197	2.68571	0.294911
P17427	AP-2 complex subunit alpha-2 OS=Mus musculus OX=10090 GN=Ap2a2 PE=1 SV=2	Ap2a2	0.0147135	0.0163363	0.0134733	0.016429	0.0153593	0.0184113	0.0190608	0.0228352	0.0239122	0.014841	0.0167332	0.0219361	1.1275	1.31093	1.47807	0.00456981	0.814498	0.0106699	0.00567482	0.173124	0.390592	0.563716	0.0891098	1.97184	2.24605
Q60604	Scinderin OS=Mus musculus OX=10090 GN=Scin PE=1 SV=3	Scin	0.0154399	0.0157516	0.0143335	0.0114849	0.0110177	0.0143023	0.0135429	0.0156183	0.0117831	0.015175	0.0122683	0.0136481	-1.23693	1.11247	-1.11188	0.0177151	0.0151989	0.0985631	0.331483	-0.30676	0.153763	-0.152998	1.81819	1.00629	0.479539
Q6P4T2	U5 small nuclear ribonucleoprotein 200 kDa helicase OS=Mus musculus OX=10090 GN=Snrnp200 PE=1 SV=1	Snrnp200	0.00333909	0.00385899	0.00313461	0.00604444	0.00449867	0.00627212	0.00646252	0.00680425	0.00773335	0.00344423	0.00560508	0.00700004	1.62738	1.24887	2.0324	0.00198175	0.0658609	0.026363	0.00160185	0.702553	0.320628	1.02318	1.18137	1.57901	2.79538
Q9CQV8	14-3-3 protein beta/alpha OS=Mus musculus OX=10090 GN=Ywhab PE=1 SV=3	Ywhab	0.0112384	0.0130587	0.00980529	0.0101063	0.00828143	0.0128442	0.0120331	0.0136496	0.0163759	0.0113675	0.0104107	0.0140195	-1.0919	1.34665	1.2333	0.0278406	0.249692	0.0231506	0.213395	-0.126847	0.429376	0.30253	0.602596	1.63544	0.670816
Q8VEK3	Heterogeneous nuclear ribonucleoprotein U OS=Mus musculus OX=10090 GN=Hnrnpu PE=1 SV=1	Hnrnpu	0.0192033	0.0209685	0.0191597	0.0104742	0.0091888	0.0167795	0.0135125	0.0172677	0.0180053	0.0197771	0.0121475	0.0162618	-1.62809	1.3387	-1.21617	0.000614505	0.00053011	0.00496247	0.0755362	-0.703177	0.420832	-0.282345	3.27563	2.3043	1.12184
Q99LC5	Electron transfer flavoprotein subunit alpha, mitochondrial OS=Mus musculus OX=10090 GN=Etfa PE=1 SV=2	Etfa	0.0558719	0.0522626	0.0481675	0.0242844	0.0241785	0.0316846	0.0604494	0.0595484	0.0517071	0.0521006	0.0267158	0.057235	-1.95018	2.14236	1.09855	5.73107e-05	0.000180045	6.86342e-05	0.257984	-0.963607	1.0992	0.135596	3.74462	4.16346	0.588408
O08788	Dynactin subunit 1 OS=Mus musculus OX=10090 GN=Dctn1 PE=1 SV=3	Dctn1	0.00461881	0.00490374	0.00438176	0.00453365	0.00395749	0.00496824	0.00576167	0.00647588	0.00766242	0.00463477	0.00448646	0.00663333	-1.03306	1.47852	1.43121	0.00533364	0.614105	0.00575186	0.0159945	-0.0469197	0.564155	0.517235	0.211757	2.24019	1.79603
P61979	Heterogeneous nuclear ribonucleoprotein K OS=Mus musculus OX=10090 GN=Hnrnpk PE=1 SV=1	Hnrnpk	0.0408757	0.0460681	0.0368338	0.0381222	0.037479	0.0394385	0.042912	0.041938	0.0485537	0.0412592	0.0383466	0.0444679	-1.07596	1.15963	1.07777	0.124299	0.449664	0.108388	0.515298	-0.105618	0.213667	0.108049	0.347112	0.965018	0.287942
P13745	Glutathione S-transferase A1 OS=Mus musculus OX=10090 GN=Gsta1 PE=1 SV=2	Gsta1	0.0454269	0.0398803	0.0408109	0.00440719	0.00455848	0.00588512	0.0097406	0.0121409	0.00989336	0.0420394	0.00495026	0.0105916	-8.49235	2.13961	-3.96911	6.49958e-07	7.71789e-07	0.0175607	2.20395e-06	-3.08616	1.09735	-1.98882	6.1125	1.75546	5.6568
Q91YH6	V-type proton ATPase subunit B, kidney isoform OS=Mus musculus OX=10090 GN=Atp6v1b1 PE=1 SV=1	Atp6v1b1	0.00878051	0.00922261	0.00798685	0.00332022	0.00315171	0.00358771	0.00522614	0.00605765	0.00664908	0.00866333	0.00335321	0.00597762	-2.58359	1.78266	-1.44929	6.05717e-05	4.75032e-05	0.00205356	0.00241107	-1.36938	0.834028	-0.535349	4.32328	2.68749	2.61779
Q9CZU6	Citrate synthase, mitochondrial OS=Mus musculus OX=10090 GN=Cs PE=1 SV=1	Cs	0.0509508	0.0498084	0.0507501	0.0280788	0.0314127	0.0348978	0.0645094	0.064513	0.0509807	0.0505031	0.0314631	0.060001	-1.60515	1.90703	1.18807	0.000640362	0.00435567	0.000569861	0.102453	-0.682712	0.931327	0.248616	2.36094	3.24423	0.989475
O08553	Dihydropyrimidinase-related protein 2 OS=Mus musculus OX=10090 GN=Dpysl2 PE=1 SV=2	Dpysl2	0.0126413	0.0148984	0.0126286	0.0168982	0.0184206	0.0202515	0.0214699	0.0222345	0.0277486	0.0133895	0.0185234	0.0238177	1.38343	1.28581	1.77884	0.00322153	0.096376	0.0367138	0.00262429	0.468255	0.362681	0.830936	1.01603	1.43517	2.58099
P47199	Quinone oxidoreductase OS=Mus musculus OX=10090 GN=Cryz PE=1 SV=1	Cryz	0.0561379	0.0621342	0.0554742	0.0247978	0.0244936	0.025405	0.0554399	0.0566822	0.0525587	0.0579155	0.0248988	0.0548936	-2.32603	2.20467	-1.05505	5.20385e-06	7.35666e-06	1.28544e-05	0.350337	-1.21787	1.14056	-0.0773103	5.13332	4.89095	0.455514
P11983	T-complex protein 1 subunit alpha OS=Mus musculus OX=10090 GN=Tcp1 PE=1 SV=3	Tcp1	0.0162857	0.015894	0.0146507	0.0165105	0.0178945	0.0186646	0.0183217	0.0223175	0.0243126	0.0156101	0.0176899	0.0216506	1.13323	1.2239	1.38696	0.0197709	0.503815	0.075441	0.0182598	0.180444	0.291484	0.471928	0.297729	1.12239	1.7385
Q9WTI7	Unconventional myosin-Ic OS=Mus musculus OX=10090 GN=Myo1c PE=1 SV=2	Myo1c	0.00671424	0.00732021	0.00717295	0.00993079	0.0092706	0.0120379	0.00953052	0.0105974	0.00894756	0.00706913	0.0104131	0.00969183	1.47304	-1.07442	1.37101	0.00213819	0.00447044	0.900927	0.00298371	0.558795	-0.10356	0.455235	2.34965	0.0453103	2.52524
Q9WU78	Programmed cell death 6-interacting protein OS=Mus musculus OX=10090 GN=Pdcd6ip PE=1 SV=3	Pdcd6ip	0.0115093	0.0117553	0.0108044	0.00939805	0.011241	0.0108049	0.0111884	0.0123558	0.0143037	0.0113563	0.0104813	0.012616	-1.08349	1.20366	1.11092	0.174779	0.723142	0.159555	0.41628	-0.11568	0.267431	0.151751	0.140776	0.797089	0.380614
Q9WVK4	EH domain-containing protein 1 OS=Mus musculus OX=10090 GN=Ehd1 PE=1 SV=1	Ehd1	0.0211736	0.0218186	0.0204234	0.00662726	0.00679376	0.00875239	0.0134291	0.0156216	0.0157323	0.0211385	0.00739113	0.0149277	-2.85998	2.01968	-1.41606	2.6074e-06	2.07166e-06	5.65359e-05	0.000272974	-1.51601	1.01412	-0.501883	5.68368	4.24768	3.56388
Q99MN9	Propionyl-CoA carboxylase beta chain, mitochondrial OS=Mus musculus OX=10090 GN=Pccb PE=1 SV=2	Pccb	0.0205307	0.0210902	0.0192674	0.00663769	0.00663215	0.00831768	0.0158964	0.0183056	0.0165794	0.0202961	0.00719584	0.0169271	-2.82053	2.35235	-1.19903	3.82132e-06	3.80045e-06	2.00481e-05	0.00879211	-1.49597	1.2341	-0.261864	5.42016	4.69793	2.05591
O88428	Bifunctional 3'-phosphoadenosine 5'-phosphosulfate synthase 2 OS=Mus musculus OX=10090 GN=Papss2 PE=1 SV=2	Papss2	0.0146033	0.0149672	0.013418	0.00498908	0.00508704	0.00710884	0.0131448	0.0152407	0.0155394	0.0143295	0.00572832	0.0146416	-2.50152	2.55601	1.02178	1.72701e-05	3.4509e-05	2.84729e-05	0.904306	-1.3228	1.35389	0.0310901	4.46207	4.54557	0.0436844
Q6P5F9	Exportin-1 OS=Mus musculus OX=10090 GN=Xpo1 PE=1 SV=1	Xpo1	0.00775263	0.00898719	0.00765275	0.0067048	0.00654935	0.00815825	0.00805975	0.00939607	0.0121176	0.00813086	0.00713747	0.0098578	-1.13918	1.38113	1.21239	0.0539492	0.365704	0.0457213	0.291976	-0.187995	0.465854	0.277859	0.436871	1.33988	0.534652
Q99PV0	Pre-mRNA-processing-splicing factor 8 OS=Mus musculus OX=10090 GN=Prpf8 PE=1 SV=2	Prpf8	0.003945	0.00416687	0.00321583	0.0053712	0.00465058	0.00573435	0.0061173	0.00752375	0.00852986	0.0037759	0.00525204	0.0073903	1.39094	1.40713	1.95723	0.00374377	0.273113	0.0196378	0.00339945	0.476058	0.492755	0.968813	0.563658	1.70691	2.46859
Q9ERK4	Exportin-2 OS=Mus musculus OX=10090 GN=Cse1l PE=1 SV=1	Cse1l	0.00735163	0.00802198	0.00644569	0.00694235	0.0075287	0.00928898	0.00913661	0.0105314	0.0122273	0.0072731	0.00792001	0.0106318	1.08895	1.34239	1.46179	0.0107298	0.997143	0.0176736	0.016309	0.122932	0.424806	0.547738	0.00124243	1.75268	1.78757
Q9DBJ1	Phosphoglycerate mutase 1 OS=Mus musculus OX=10090 GN=Pgam1 PE=1 SV=3	Pgam1	0.0639077	0.0638036	0.0498831	0.0285408	0.0297726	0.0353211	0.0487067	0.0500949	0.0528625	0.0591982	0.0312115	0.0505547	-1.89668	1.61975	-1.17097	0.00073292	0.000679628	0.00411807	0.151505	-0.923475	0.695769	-0.227707	3.16773	2.38531	0.819572
P17742	Peptidyl-prolyl cis-trans isomerase A OS=Mus musculus OX=10090 GN=Ppia PE=1 SV=2	Ppia	0.115618	0.135147	0.122108	0.077704	0.0700982	0.107749	0.121244	0.123731	0.140106	0.124291	0.0851837	0.12836	-1.45909	1.50686	1.03274	0.000366751	0.000802442	0.00052988	0.836576	-0.545074	0.591546	0.0464729	3.09559	3.27582	0.0774945
Q99JY0	Trifunctional enzyme subunit beta, mitochondrial OS=Mus musculus OX=10090 GN=Hadhb PE=1 SV=1	Hadhb	0.0869803	0.0789193	0.0793191	0.0200962	0.0207274	0.0231912	0.0519932	0.052927	0.0386206	0.0817396	0.0213382	0.0478469	-3.83066	2.24231	-1.70836	2.48587e-05	1.9668e-05	0.00181909	0.000570826	-1.93759	1.16499	-0.772608	4.70624	2.74015	3.2435
P80316	T-complex protein 1 subunit epsilon OS=Mus musculus OX=10090 GN=Cct5 PE=1 SV=1	Cct5	0.0118825	0.0128937	0.0105656	0.0102522	0.00988892	0.0117175	0.0112109	0.0135525	0.017165	0.0117806	0.0106196	0.0139761	-1.10933	1.31608	1.18637	0.102284	0.513921	0.0889352	0.379198	-0.149688	0.396242	0.246554	0.289104	1.05093	0.421134
Q922F4	Tubulin beta-6 chain OS=Mus musculus OX=10090 GN=Tubb6 PE=1 SV=1	Tubb6	0.000779576	0.000653307	0.000618783	0.00254078	0.00281655	0.00315006	0.00228471	0.00226261	0.00309762	0.000683889	0.0028358	0.00254831	4.14658	-1.11281	3.72621	0.00025286	0.000354554	0.753063	0.000584526	2.05192	-0.154213	1.89771	3.45032	0.123169	3.2332
P45952	Medium-chain specific acyl-CoA dehydrogenase, mitochondrial OS=Mus musculus OX=10090 GN=Acadm PE=1 SV=1	Acadm	0.0504468	0.0449032	0.0490942	0.0181597	0.0194612	0.0209983	0.0505817	0.04915	0.0365985	0.048148	0.0195397	0.0454434	-2.46411	2.32569	-1.05952	0.000524192	0.000718225	0.00121655	0.774923	-1.30107	1.21766	-0.0834058	3.14374	2.91487	0.110741
P61982	14-3-3 protein gamma OS=Mus musculus OX=10090 GN=Ywhag PE=1 SV=2	Ywhag	0.00538123	0.00517599	0.00454807	0.0036679	0.00338623	0.00435458	0.00447269	0.00486531	0.00560441	0.0050351	0.0038029	0.0049808	-1.32401	1.30974	-1.0109	0.00676829	0.0100889	0.0119047	0.986702	-0.404918	0.389277	-0.0156415	1.99616	1.92428	0.00581402
P50247	Adenosylhomocysteinase OS=Mus musculus OX=10090 GN=Ahcy PE=1 SV=3	Ahcy	0.0340799	0.034092	0.0311952	0.0174904	0.0179491	0.0203204	0.0282421	0.0314896	0.0362921	0.0331224	0.0185866	0.0320079	-1.78205	1.7221	-1.03482	0.000527701	0.000759761	0.00114278	0.855766	-0.83354	0.784165	-0.0493754	3.11932	2.94204	0.0676451
Q8BFR5	Elongation factor Tu, mitochondrial OS=Mus musculus OX=10090 GN=Tufm PE=1 SV=1	Tufm	0.0307568	0.0281222	0.0295921	0.0134081	0.0130056	0.0136613	0.0229807	0.023855	0.0240078	0.0294904	0.0133584	0.0236145	-2.20763	1.76777	-1.24882	1.03663e-06	8.72821e-07	1.21142e-05	0.000335281	-1.1425	0.821931	-0.320571	6.05907	4.91671	3.47459
O55143	Sarcoplasmic/endoplasmic reticulum calcium ATPase 2 OS=Mus musculus OX=10090 GN=Atp2a2 PE=1 SV=2	Atp2a2	0.00813666	0.00995492	0.00991043	0.00798855	0.00793338	0.00883672	0.011126	0.0146813	0.0135499	0.00933401	0.00825288	0.0131191	-1.131	1.58964	1.40551	0.00485373	0.397851	0.00465982	0.0200738	-0.177598	0.668696	0.491098	0.40028	2.33163	1.69737
O35459	Delta(3,5)-Delta(2,4)-dienoyl-CoA isomerase, mitochondrial OS=Mus musculus OX=10090 GN=Ech1 PE=1 SV=1	Ech1	0.0150306	0.016962	0.0142586	0.00617679	0.0062068	0.00647776	0.014045	0.0143578	0.0126741	0.0154171	0.00628712	0.0136923	-2.45217	2.17783	-1.12597	4.91798e-05	5.49535e-05	0.000179554	0.147838	-1.29406	1.12289	-0.171164	4.26	3.74581	0.830213
Q3U1J4	DNA damage-binding protein 1 OS=Mus musculus OX=10090 GN=Ddb1 PE=1 SV=2	Ddb1	0.0102414	0.0118245	0.00994303	0.00994182	0.00894178	0.0113355	0.013661	0.0151904	0.0159442	0.0106697	0.010073	0.0149319	-1.05923	1.48236	1.39947	0.000835652	0.248615	0.000829311	0.00367645	-0.0830144	0.567896	0.484881	0.604473	3.08128	2.43457
Q8CIB5	Fermitin family homolog 2 OS=Mus musculus OX=10090 GN=Fermt2 PE=1 SV=1	Fermt2	0.0113501	0.0120129	0.0103037	0.00963033	0.0101864	0.0119323	0.0128607	0.0140173	0.015659	0.0112222	0.010583	0.014179	-1.0604	1.33979	1.26347	0.0048585	0.338472	0.00450788	0.0226384	-0.0846094	0.422002	0.337393	0.470477	2.34603	1.64515
Q5SW19	Clustered mitochondria protein homolog OS=Mus musculus OX=10090 GN=Cluh PE=1 SV=2	Cluh	0.00583013	0.00594586	0.00546926	0.00254017	0.00222037	0.00306083	0.00639155	0.00605848	0.00613425	0.00574842	0.00260713	0.00619476	-2.20489	2.37609	1.07765	8.09441e-07	2.22787e-06	1.07677e-06	0.0829266	-1.1407	1.24859	0.107883	5.65211	5.96788	1.08131
P48036	Annexin A5 OS=Mus musculus OX=10090 GN=Anxa5 PE=1 SV=1	Anxa5	0.0568939	0.055983	0.0511796	0.0650453	0.0676511	0.0774741	0.0785519	0.0759128	0.0950265	0.0546855	0.0700569	0.0831638	1.28109	1.18709	1.52076	0.00429679	0.12319	0.0432934	0.00352581	0.357368	0.247429	0.604796	0.909425	1.36358	2.45274
P52825	Carnitine O-palmitoyltransferase 2, mitochondrial OS=Mus musculus OX=10090 GN=Cpt2 PE=1 SV=2	Cpt2	0.02525	0.0244536	0.022986	0.00751992	0.00688446	0.00829269	0.0167832	0.0172146	0.0146521	0.0242299	0.00756569	0.0162166	-3.2026	2.14344	-1.49414	3.31118e-06	2.59367e-06	0.000102783	0.0002143	-1.67924	1.09993	-0.579314	5.58609	3.98808	3.66898
Q9Z2I9	Succinate--CoA ligase [ADP-forming] subunit beta, mitochondrial OS=Mus musculus OX=10090 GN=Sucla2 PE=1 SV=2	Sucla2	0.0325789	0.0310432	0.0316551	0.00850104	0.00864321	0.0106673	0.0259193	0.0221493	0.0168064	0.0317591	0.00927053	0.021625	-3.42581	2.33266	-1.46863	0.000129782	0.000103526	0.00243893	0.00853665	-1.77645	1.22197	-0.554471	3.98495	2.6128	2.06871
Q9D0F9	Phosphoglucomutase-1 OS=Mus musculus OX=10090 GN=Pgm1 PE=1 SV=4	Pgm1	0.0215597	0.0218219	0.0185385	0.00931276	0.00968986	0.0105506	0.0166236	0.0174179	0.0163892	0.02064	0.00985108	0.0168102	-2.0952	1.70644	-1.22782	5.14817e-05	4.41633e-05	0.00048968	0.0128327	-1.06709	0.770987	-0.296104	4.35494	3.31009	1.89168
P17225	Polypyrimidine tract-binding protein 1 OS=Mus musculus OX=10090 GN=Ptbp1 PE=1 SV=3	Ptbp1	0.0172078	0.0186196	0.0146683	0.0161064	0.0155453	0.0177238	0.0172286	0.0219486	0.0217217	0.0168319	0.0164585	0.0202996	-1.02269	1.23338	1.20602	0.0623415	0.773976	0.0619869	0.15007	-0.0323666	0.30262	0.270253	0.111272	1.2077	0.823707
Q9QUR6	Prolyl endopeptidase OS=Mus musculus OX=10090 GN=Prep PE=1 SV=1	Prep	0.00758298	0.00839231	0.00696519	0.00731328	0.00756486	0.00851186	0.00932903	0.0101565	0.0130034	0.00764682	0.00779667	0.0108296	1.0196	1.38901	1.41622	0.0230224	0.984114	0.0316474	0.0388231	0.0279971	0.474053	0.50205	0.0069547	1.49966	1.41091
Q9CQN1	Heat shock protein 75 kDa, mitochondrial OS=Mus musculus OX=10090 GN=Trap1 PE=1 SV=1	Trap1	0.0171257	0.0149681	0.0157664	0.00550276	0.00783645	0.00676388	0.0118058	0.0115756	0.0113779	0.0159534	0.00670103	0.0115864	-2.38074	1.72905	-1.3769	0.000116937	9.19004e-05	0.00365709	0.00438848	-1.25141	0.789982	-0.461426	4.03668	2.43686	2.35769
Q64516	Glycerol kinase OS=Mus musculus OX=10090 GN=Gk PE=1 SV=2	Gk	0.0311074	0.0317823	0.0299403	0.00860917	0.00874227	0.0101534	0.0171947	0.0201275	0.0189015	0.0309433	0.00916829	0.0187413	-3.37504	2.04414	-1.65108	5.33349e-07	4.19369e-07	4.5371e-05	1.46118e-05	-1.7549	1.03149	-0.723411	6.3774	4.34322	4.8353
Q9Z1Q9	Valine--tRNA ligase OS=Mus musculus OX=10090 GN=Vars1 PE=1 SV=1	Vars1	0.00620459	0.00643974	0.00518655	0.00857012	0.00844264	0.0102715	0.00977164	0.0105522	0.0128583	0.00594363	0.00909476	0.0110607	1.53017	1.21617	1.86094	0.00237775	0.0480986	0.0457076	0.00190219	0.613691	0.28234	0.896032	1.31787	1.34001	2.72075
Q61879	Myosin-10 OS=Mus musculus OX=10090 GN=Myh10 PE=1 SV=2	Myh10	0.000874993	0.00134815	0.00118708	0.00146329	0.00069659	0.00252913	0.000784582	0.00067497	0.00117514	0.00113674	0.001563	0.00087823	1.37499	-1.77972	-1.29435	0.632961	0.778284	0.959169	0.623156	0.45942	-0.83165	-0.37223	0.108862	0.0181047	0.205403
P39054	Dynamin-2 OS=Mus musculus OX=10090 GN=Dnm2 PE=1 SV=2	Dnm2	0.0103929	0.0101143	0.00960844	0.00720148	0.00815562	0.00823963	0.0101251	0.0104694	0.01221	0.0100385	0.00786558	0.0109348	-1.27626	1.39022	1.08929	0.00616264	0.0273663	0.00574414	0.37499	-0.351925	0.475309	0.123383	1.56278	2.24078	0.42598
P09405	Nucleolin OS=Mus musculus OX=10090 GN=Ncl PE=1 SV=2	Ncl	0.0216377	0.0187871	0.0212897	0.00289351	0.00215449	0.0029573	0.00418849	0.00361136	0.00456274	0.0205715	0.00266843	0.00412086	-7.7092	1.5443	-4.99204	8.01173e-07	1.12456e-06	0.155732	2.02813e-06	-2.94658	0.626952	-2.31963	5.94902	0.807621	5.6929
Q76MZ3	Serine/threonine-protein phosphatase 2A 65 kDa regulatory subunit A alpha isoform OS=Mus musculus OX=10090 GN=Ppp2r1a PE=1 SV=3	Ppp2r1a	0.016791	0.0164351	0.0129238	0.0144579	0.0168847	0.0181645	0.0172574	0.0202767	0.0242547	0.0153833	0.0165024	0.0205962	1.07275	1.24808	1.33887	0.0848575	0.939465	0.14803	0.0961371	0.101309	0.319706	0.421016	0.0271195	0.829652	1.01711
Q8BH59	Electrogenic aspartate/glutamate antiporter SLC25A12, mitochondrial OS=Mus musculus OX=10090 GN=Slc25a12 PE=1 SV=1	Slc25a12	0.00571054	0.00612754	0.00753028	0.00309341	0.00365678	0.00375708	0.00328608	0.00625785	0.00557459	0.00645612	0.00350242	0.00503951	-1.84333	1.43886	-1.2811	0.0390035	0.0327372	0.248687	0.308152	-0.882314	0.524929	-0.357385	1.48496	0.604347	0.511234
Q3ULD5	Methylcrotonoyl-CoA carboxylase beta chain, mitochondrial OS=Mus musculus OX=10090 GN=Mccc2 PE=1 SV=1	Mccc2	0.012084	0.0123131	0.0115289	0.00284342	0.00251421	0.00250122	0.0082472	0.00932059	0.00804857	0.0119753	0.00261962	0.00853879	-4.57141	3.25955	-1.40246	9.52443e-07	7.95057e-07	1.19072e-05	0.000270999	-2.19264	1.70468	-0.487964	6.0996	4.92419	3.56703
P10649	Glutathione S-transferase Mu 1 OS=Mus musculus OX=10090 GN=Gstm1 PE=1 SV=2	Gstm1	0.0261241	0.0288608	0.0286667	0.0354792	0.03214	0.039648	0.0611163	0.064957	0.0579558	0.0278839	0.0357558	0.061343	1.28231	1.71561	2.19995	6.4166e-06	0.0833531	2.12601e-05	7.6314e-06	0.358745	0.778724	1.13747	1.07908	4.67244	5.1174
P52760	2-iminobutanoate/2-iminopropanoate deaminase OS=Mus musculus OX=10090 GN=Rida PE=1 SV=3	Rida	0.109039	0.0956015	0.102485	0.0150984	0.0142925	0.0196079	0.0460273	0.044861	0.0372154	0.102375	0.0163329	0.0427012	-6.26801	2.61442	-2.39747	1.40215e-06	1.23838e-06	0.000871299	1.21096e-05	-2.64801	1.38649	-1.26152	5.90715	3.05983	4.91687
Q9QXX4	Electrogenic aspartate/glutamate antiporter SLC25A13, mitochondrial OS=Mus musculus OX=10090 GN=Slc25a13 PE=1 SV=1	Slc25a13	0.0100478	0.0122973	0.0146765	0.00807399	0.00862662	0.00863241	0.0104362	0.0161905	0.0133772	0.0123405	0.00844434	0.0133346	-1.46139	1.57912	1.08056	0.0671725	0.143899	0.0698263	0.840961	-0.547345	0.659119	0.111774	0.841943	1.15598	0.0752242
O35286	ATP-dependent RNA helicase DHX15 OS=Mus musculus OX=10090 GN=Dhx15 PE=1 SV=2	Dhx15	0.00690712	0.00770932	0.00659148	0.00715645	0.00694992	0.00765562	0.00867536	0.00856596	0.00972512	0.00706931	0.007254	0.00898882	1.02613	1.23915	1.27153	0.00461631	0.991663	0.00712225	0.00807094	0.0372072	0.309355	0.346563	0.0036359	2.14738	2.09308
Q8BL66	Early endosome antigen 1 OS=Mus musculus OX=10090 GN=Eea1 PE=1 SV=2	Eea1	0.0045999	0.00433464	0.00427302	0.00269677	0.00208576	0.00265748	0.00387679	0.00353746	0.00444771	0.00440252	0.00248001	0.00395398	-1.77521	1.59435	-1.11344	0.000720649	0.000760543	0.00270015	0.326518	-0.827987	0.672964	-0.155023	3.11888	2.56861	0.486093
P17710	Hexokinase-1 OS=Mus musculus OX=10090 GN=Hk1 PE=1 SV=3	Hk1	0.0108354	0.0101678	0.0145818	0.00865417	0.00913158	0.0129289	0.0120797	0.0153511	0.0133296	0.0118617	0.0102382	0.0135868	-1.15857	1.32707	1.14544	0.0398676	0.168506	0.0348701	0.465965	-0.212342	0.40824	0.195898	0.773384	1.45755	0.331647
P07356	Annexin A2 OS=Mus musculus OX=10090 GN=Anxa2 PE=1 SV=2	Anxa2	0.0375085	0.0442209	0.0356727	0.0527224	0.0497094	0.0658669	0.0547059	0.0610603	0.0732553	0.039134	0.0560996	0.0630072	1.43352	1.12313	1.61004	0.00896981	0.128491	0.107055	0.00729877	0.519566	0.167527	0.687093	0.891128	0.970394	2.13675
P80318	T-complex protein 1 subunit gamma OS=Mus musculus OX=10090 GN=Cct3 PE=1 SV=1	Cct3	0.0187805	0.0196575	0.0171355	0.0177187	0.0185699	0.0211955	0.0200839	0.0236918	0.0273633	0.0185245	0.0191614	0.023713	1.03438	1.23754	1.28009	0.0425281	0.990747	0.0571868	0.067258	0.0487683	0.307475	0.356243	0.00403735	1.2427	1.17226
P29341	Polyadenylate-binding protein 1 OS=Mus musculus OX=10090 GN=Pabpc1 PE=1 SV=2	Pabpc1	0.0185818	0.0163739	0.0181828	0.00838225	0.00882522	0.010557	0.00759583	0.00783848	0.0100463	0.0177129	0.00925482	0.00849353	-1.91391	-1.08963	-2.08545	5.39658e-05	0.000102678	0.974763	9.14912e-05	-0.93652	-0.12384	-1.06036	3.98852	0.0111009	4.03862
P68510	14-3-3 protein eta OS=Mus musculus OX=10090 GN=Ywhah PE=1 SV=2	Ywhah	0.00661868	0.00777215	0.00593023	0.0100081	0.00944492	0.0129414	0.0137124	0.013378	0.0143817	0.00677369	0.0107981	0.013824	1.59413	1.28022	2.04084	3.17109e-05	0.00378482	0.000496242	2.5694e-05	0.672769	0.356396	1.02917	2.42195	3.30431	4.59017
P48678	Prelamin-A/C OS=Mus musculus OX=10090 GN=Lmna PE=1 SV=2	Lmna	0.011227	0.00987427	0.010881	0.0145979	0.0118795	0.0114927	0.0128138	0.0150769	0.0179411	0.0106608	0.0126567	0.0152773	1.18722	1.20705	1.43304	0.0522088	0.37319	0.276856	0.0442792	0.247591	0.271487	0.519078	0.428069	0.557745	1.3538
Q8K370	Acyl-CoA dehydrogenase family member 10 OS=Mus musculus OX=10090 GN=Acad10 PE=1 SV=1	Acad10	0.00852763	0.00755782	0.00865961	0.00140111	0.0014046	0.00125424	0.00290784	0.00336974	0.00281112	0.00824835	0.00135332	0.00302957	-6.09492	2.23862	-2.72262	1.5696e-06	1.58783e-06	0.00514899	7.88066e-06	-2.60761	1.16261	-1.445	5.79919	2.28828	5.10344
Q8K1M6	Dynamin-1-like protein OS=Mus musculus OX=10090 GN=Dnm1l PE=1 SV=3	Dnm1l	0.00498791	0.00577383	0.00511912	0.00500838	0.00561809	0.00599394	0.00651268	0.00695848	0.00787759	0.00529362	0.00554013	0.00711625	1.04657	1.28449	1.34431	0.00816497	0.954998	0.0154522	0.011282	0.0656659	0.361196	0.426862	0.0199977	1.81101	1.94761
Q6NZJ6	Eukaryotic translation initiation factor 4 gamma 1 OS=Mus musculus OX=10090 GN=Eif4g1 PE=1 SV=1	Eif4g1	0.00516629	0.00496719	0.00458849	0.00572657	0.00482479	0.00617553	0.00605844	0.00690598	0.00743337	0.00490733	0.00557563	0.00679926	1.13619	1.21946	1.38553	0.00885185	0.871602	0.019191	0.0110324	0.184198	0.286243	0.470441	0.0596817	1.7169	1.95733
Q6IRU2	Tropomyosin alpha-4 chain OS=Mus musculus OX=10090 GN=Tpm4 PE=1 SV=3	Tpm4	0.0214123	0.0228161	0.0196297	0.025562	0.0188766	0.0250704	0.0197947	0.0229757	0.0333534	0.021286	0.0231696	0.0253746	1.08849	1.09517	1.19208	0.502008	0.998801	0.548023	0.573517	0.122329	0.131149	0.253478	0.00052095	0.261201	0.241453
P35486	Pyruvate dehydrogenase E1 component subunit alpha, somatic form, mitochondrial OS=Mus musculus OX=10090 GN=Pdha1 PE=1 SV=1	Pdha1	0.0319024	0.0283531	0.028751	0.0124636	0.0113187	0.0150907	0.0237301	0.0267427	0.0246339	0.0296688	0.0129576	0.0250356	-2.28968	1.93211	-1.18507	1.50435e-05	1.46592e-05	8.26274e-05	0.0204173	-1.19515	0.950177	-0.244969	4.83389	4.08288	1.69
Q3V0K9	Plastin-1 OS=Mus musculus OX=10090 GN=Pls1 PE=1 SV=1	Pls1	0.0096517	0.0100601	0.00856382	0.00334511	0.00329119	0.003938	0.00611195	0.0078347	0.00833696	0.00942521	0.00352477	0.00742787	-2.674	2.10734	-1.2689	0.000249707	0.000219841	0.00190534	0.0526966	-1.419	1.07542	-0.343577	3.65789	2.72003	1.27822
P35564	Calnexin OS=Mus musculus OX=10090 GN=Canx PE=1 SV=1	Canx	0.0185591	0.0194502	0.0167997	0.0160851	0.0160777	0.0191485	0.0208098	0.0245048	0.0309332	0.0182697	0.0171038	0.0254159	-1.06817	1.48598	1.39115	0.022386	0.673187	0.0225003	0.0646202	-0.0951352	0.571418	0.476283	0.171864	1.64781	1.18963
Q9QZE5	Coatomer subunit gamma-1 OS=Mus musculus OX=10090 GN=Copg1 PE=1 SV=1	Copg1	0.00821045	0.00930721	0.0075662	0.00751122	0.00798266	0.0105419	0.00943424	0.0116531	0.0133148	0.00836129	0.00867861	0.0114674	1.03795	1.32134	1.37149	0.0233222	0.861057	0.0268257	0.0505715	0.0537394	0.402	0.455739	0.0649679	1.57145	1.29609
P10630	Eukaryotic initiation factor 4A-II OS=Mus musculus OX=10090 GN=Eif4a2 PE=1 SV=2	Eif4a2	0.00487995	0.00471981	0.00458691	0.00371702	0.0038909	0.00439123	0.0057163	0.00665409	0.00789342	0.00472889	0.00399972	0.0067546	-1.18231	1.68877	1.42837	0.00365742	0.274083	0.00332818	0.0190652	-0.241604	0.755974	0.51437	0.562118	2.47779	1.71976
P13020	Gelsolin OS=Mus musculus OX=10090 GN=Gsn PE=1 SV=3	Gsn	0.0174053	0.0179375	0.0160248	0.0193504	0.0171318	0.0193866	0.02177	0.0235624	0.0230843	0.0171225	0.0186229	0.0228055	1.08763	1.2246	1.3319	0.00127308	0.687321	0.00329229	0.00157915	0.121184	0.292305	0.413489	0.162841	2.4825	2.80158
Q8CI94	Glycogen phosphorylase, brain form OS=Mus musculus OX=10090 GN=Pygb PE=1 SV=3	Pygb	0.0106401	0.01098	0.0099642	0.00890255	0.00985046	0.0109426	0.0124213	0.0134067	0.0158209	0.0105281	0.00989855	0.013883	-1.0636	1.40253	1.31866	0.00673504	0.544645	0.00685938	0.0225305	-0.0889519	0.48803	0.399078	0.263886	2.16372	1.64723
Q9JIF7	Coatomer subunit beta OS=Mus musculus OX=10090 GN=Copb1 PE=1 SV=1	Copb1	0.00885286	0.0102424	0.00799027	0.0117141	0.0117556	0.0162833	0.0147298	0.0165554	0.0219008	0.0090285	0.013251	0.0177287	1.46768	1.33791	1.96363	0.00841556	0.364936	0.0395816	0.00764156	0.553539	0.419986	0.973525	0.437783	1.40251	2.11682
P42932	T-complex protein 1 subunit theta OS=Mus musculus OX=10090 GN=Cct8 PE=1 SV=3	Cct8	0.0169525	0.0179834	0.015438	0.0172623	0.0172269	0.0197998	0.0212778	0.0226482	0.0245069	0.0167913	0.0180963	0.0228109	1.07772	1.26053	1.3585	0.00141416	0.892135	0.00298344	0.00199921	0.107982	0.33403	0.442012	0.0495693	2.52528	2.69914
Q61838	Pregnancy zone protein OS=Mus musculus OX=10090 GN=Pzp PE=1 SV=3	Pzp	0.0122419	0.00673526	0.0086889	0.0251254	0.0259285	0.0263775	0.0221231	0.0235207	0.0180467	0.00922201	0.0258105	0.0212302	2.79879	-1.21574	2.30212	0.00032927	0.000314665	0.124796	0.0017386	1.4848	-0.28184	1.20296	3.50215	0.903798	2.7598
Q8K411	Presequence protease, mitochondrial OS=Mus musculus OX=10090 GN=Pitrm1 PE=1 SV=1	Pitrm1	0.00587215	0.00531436	0.00540698	0.00251487	0.00242949	0.00291781	0.00533653	0.00511463	0.00669311	0.00553116	0.00262072	0.00571476	-2.11055	2.1806	1.03319	0.000433049	0.000893515	0.000651438	0.904835	-1.07762	1.12473	0.0471095	3.0489	3.18613	0.0434306
Q9Z0X1	Apoptosis-inducing factor 1, mitochondrial OS=Mus musculus OX=10090 GN=Aifm1 PE=1 SV=1	Aifm1	0.015703	0.0160477	0.0166684	0.00695694	0.00743198	0.00801443	0.0132952	0.0139353	0.0124899	0.0161397	0.00746778	0.0132401	-2.16125	1.77297	-1.219	2.4615e-06	2.15538e-06	2.21399e-05	0.00129137	-1.11186	0.826166	-0.285696	5.66648	4.65482	2.88895
Q3TXS7	26S proteasome non-ATPase regulatory subunit 1 OS=Mus musculus OX=10090 GN=Psmd1 PE=1 SV=1	Psmd1	0.00692655	0.00790488	0.00594977	0.00696534	0.00737453	0.00829419	0.00873318	0.00982156	0.010722	0.00692707	0.00754469	0.0097589	1.08916	1.29348	1.40881	0.0101949	0.889193	0.0214993	0.0128019	0.123216	0.371257	0.494474	0.051004	1.66758	1.89273
Q64442	Sorbitol dehydrogenase OS=Mus musculus OX=10090 GN=Sord PE=1 SV=3	Sord	0.0642713	0.0579875	0.0596038	0.0132212	0.0117945	0.0121741	0.0303529	0.0291121	0.0330106	0.0606209	0.0123966	0.0308252	-4.89012	2.48659	-1.9666	6.12991e-07	5.03614e-07	0.000137523	8.84257e-06	-2.28987	1.31417	-0.975704	6.2979	3.86162	5.05342
P56399	Ubiquitin carboxyl-terminal hydrolase 5 OS=Mus musculus OX=10090 GN=Usp5 PE=1 SV=1	Usp5	0.011297	0.0110321	0.0108835	0.00867053	0.00904367	0.0108585	0.0118459	0.0132373	0.0150027	0.0110709	0.00952422	0.013362	-1.16239	1.40295	1.20695	0.00331018	0.0668812	0.00265924	0.053201	-0.217096	0.48846	0.271363	1.1747	2.57524	1.27408
Q62318	Transcription intermediary factor 1-beta OS=Mus musculus OX=10090 GN=Trim28 PE=1 SV=3	Trim28	0.00889079	0.0102164	0.00856211	0.0103335	0.00849167	0.00988061	0.0109922	0.0119536	0.0159091	0.00922308	0.0095686	0.0129516	1.03746	1.35356	1.40426	0.0536112	0.996071	0.072695	0.0808782	0.0530591	0.436755	0.489814	0.00170983	1.1385	1.09217
Q91YQ5	Dolichyl-diphosphooligosaccharide--protein glycosyltransferase subunit 1 OS=Mus musculus OX=10090 GN=Rpn1 PE=1 SV=1	Rpn1	0.0116988	0.0144407	0.0155497	0.0147332	0.0138958	0.0149329	0.0173184	0.0242897	0.0211917	0.0138964	0.0145206	0.0209333	1.04492	1.44163	1.50639	0.0167139	0.98833	0.0281955	0.0237844	0.0633946	0.527696	0.591091	0.00509791	1.54982	1.62371
P16332	Methylmalonyl-CoA mutase, mitochondrial OS=Mus musculus OX=10090 GN=Mmut PE=1 SV=2	Mmut	0.0135702	0.011092	0.0123023	0.00309306	0.00381874	0.00380202	0.00959487	0.00859231	0.00731272	0.0123215	0.00357128	0.00849997	-3.45017	2.38009	-1.44959	0.000123256	9.83268e-05	0.00231685	0.00822154	-1.78667	1.25102	-0.535649	4.00733	2.6351	2.08505
Q9QXY6	EH domain-containing protein 3 OS=Mus musculus OX=10090 GN=Ehd3 PE=1 SV=2	Ehd3	0.00616289	0.00586323	0.00583912	0.00170037	0.00174922	0.00174567	0.00304708	0.00368685	0.00390959	0.00595508	0.00173175	0.00354784	-3.43876	2.0487	-1.67851	4.97988e-06	3.96227e-06	0.000511822	0.000104574	-1.78189	1.03471	-0.747179	5.40206	3.29088	3.98058
O08529	Calpain-2 catalytic subunit OS=Mus musculus OX=10090 GN=Capn2 PE=1 SV=4	Capn2	0.0071706	0.00767105	0.00558422	0.00699635	0.00659586	0.00985155	0.00748388	0.0095119	0.0128403	0.00680862	0.00781459	0.00994536	1.14775	1.27267	1.4607	0.0965221	0.99818	0.126392	0.136018	0.198807	0.347854	0.546661	0.000791136	0.898281	0.866402
Q8VIJ6	Splicing factor, proline- and glutamine-rich OS=Mus musculus OX=10090 GN=Sfpq PE=1 SV=1	Sfpq	0.0168858	0.0184149	0.015696	0.0134811	0.0131673	0.0151789	0.0157075	0.016407	0.0201977	0.0169989	0.0139425	0.0174374	-1.21922	1.25067	1.0258	0.0358078	0.0660553	0.0436703	0.940741	-0.285954	0.322696	0.0367426	1.18009	1.35981	0.0265301
Q8BVE3	V-type proton ATPase subunit H OS=Mus musculus OX=10090 GN=Atp6v1h PE=1 SV=1	Atp6v1h	0.0148653	0.0132859	0.0124228	0.00497261	0.00621494	0.00657112	0.00794646	0.0126646	0.0113947	0.0135247	0.00591956	0.0106686	-2.28475	1.80226	-1.26771	0.00330581	0.0028108	0.0249562	0.161399	-1.19203	0.849806	-0.342228	2.55117	1.60282	0.7921
Q8R146	Acylamino-acid-releasing enzyme OS=Mus musculus OX=10090 GN=Apeh PE=1 SV=3	Apeh	0.0144944	0.013136	0.0141621	0.00552764	0.00548366	0.00569411	0.00929887	0.0107012	0.0106854	0.0139308	0.00556847	0.0102285	-2.50173	1.83686	-1.36196	9.27674e-06	7.35194e-06	0.00020808	0.000809447	-1.32293	0.877239	-0.44569	5.1336	3.68177	3.09181
P51855	Glutathione synthetase OS=Mus musculus OX=10090 GN=Gss PE=1 SV=1	Gss	0.0196756	0.0194034	0.0165137	0.00748181	0.00811473	0.00787009	0.0133439	0.015747	0.0141398	0.0185309	0.00782221	0.0144103	-2.36901	1.84222	-1.28595	0.000138776	0.000114409	0.00171556	0.0161711	-1.24429	0.881449	-0.362837	3.94154	2.76559	1.79126
P84078	ADP-ribosylation factor 1 OS=Mus musculus OX=10090 GN=Arf1 PE=1 SV=2	Arf1	0.0288862	0.0333734	0.0238023	5.14828e-05	3.99874e-05	6.47909e-05	5.02792e-05	5.72178e-05	2.42219e-05	0.0286873	5.2087e-05	4.39063e-05	-550.758	-1.18632	-653.376	2.01022e-05	3.63371e-05	1	3.63377e-05	-9.10527	-0.246497	-9.35177	4.43965	3.5655e-10	4.43964
P30999	Catenin delta-1 OS=Mus musculus OX=10090 GN=Ctnnd1 PE=1 SV=2	Ctnnd1	0.00830583	0.00846331	0.00727706	0.00640094	0.00587546	0.00722898	0.00760641	0.00883628	0.0119397	0.0080154	0.00650179	0.00946081	-1.2328	1.45511	1.18033	0.0569071	0.254522	0.0489028	0.441423	-0.301938	0.541126	0.239188	0.594274	1.31067	0.355145
P80315	T-complex protein 1 subunit delta OS=Mus musculus OX=10090 GN=Cct4 PE=1 SV=3	Cct4	0.0148862	0.0156443	0.0143775	0.0165716	0.0157318	0.0186143	0.0184643	0.0203137	0.0231602	0.0149693	0.0169725	0.0206461	1.13382	1.21644	1.37922	0.00637825	0.668293	0.0179693	0.00701403	0.181192	0.282665	0.463857	0.175033	1.74547	2.15403
Q11011	Puromycin-sensitive aminopeptidase OS=Mus musculus OX=10090 GN=Npepps PE=1 SV=2	Npepps	0.0111312	0.0112113	0.0106532	0.00858717	0.00831604	0.0094251	0.0120632	0.0125285	0.0138623	0.0109986	0.0087761	0.012818	-1.25324	1.46056	1.16543	0.000247293	0.00354263	0.000200534	0.0190655	-0.325662	0.546519	0.220857	2.45067	3.69781	1.71975
O55029	Coatomer subunit beta' OS=Mus musculus OX=10090 GN=Copb2 PE=1 SV=2	Copb2	0.00933391	0.0101052	0.0090922	0.00765229	0.00766698	0.0104986	0.0108041	0.0112291	0.0123596	0.00951045	0.00860595	0.0114643	-1.1051	1.33213	1.20544	0.0004874	0.0154234	0.000385621	0.0119782	-0.144179	0.413736	0.269558	1.81182	3.41384	1.92161
P58281	Dynamin-like GTPase OPA1, mitochondrial OS=Mus musculus OX=10090 GN=Opa1 PE=1 SV=1	Opa1	0.00631987	0.00573335	0.00579952	0.00228691	0.00199477	0.00233335	0.00450144	0.00464298	0.00467633	0.00595091	0.00220501	0.00460692	-2.69881	2.08929	-1.29173	1.74491e-06	1.48795e-06	1.85378e-05	0.000655	-1.43233	1.06302	-0.369309	5.82741	4.73194	3.18376
Q99NB9	Splicing factor 3B subunit 1 OS=Mus musculus OX=10090 GN=Sf3b1 PE=1 SV=1	Sf3b1	0.00408423	0.00417738	0.00368776	0.00469249	0.0041153	0.0056745	0.00572068	0.00655638	0.00741078	0.00398312	0.00482743	0.00656261	1.21197	1.35944	1.6476	0.00224855	0.756554	0.00552867	0.00280679	0.277356	0.443014	0.72037	0.12116	2.25738	2.55179
Q9EQP2	EH domain-containing protein 4 OS=Mus musculus OX=10090 GN=Ehd4 PE=1 SV=1	Ehd4	0.0097693	0.0093485	0.00929636	0.00793907	0.00860863	0.00890917	0.0120929	0.0140804	0.0122093	0.00947139	0.00848562	0.0127942	-1.11617	1.50775	1.35083	0.000603165	0.217167	0.000598958	0.00270717	-0.158555	0.592399	0.433844	0.663206	3.2226	2.56748
Q61656	Probable ATP-dependent RNA helicase DDX5 OS=Mus musculus OX=10090 GN=Ddx5 PE=1 SV=2	Ddx5	0.0142196	0.0158136	0.0132531	0.0112921	0.00857114	0.010496	0.0108772	0.0141385	0.0135138	0.0144288	0.0101198	0.0128432	-1.4258	1.26912	-1.12346	0.0199546	0.0180734	0.0820227	0.465438	-0.511773	0.34383	-0.167943	1.74296	1.08607	0.332138
P00405	Cytochrome c oxidase subunit 2 OS=Mus musculus OX=10090 GN=Mtco2 PE=1 SV=1	Mtco2	0.0190937	0.0224905	0.0339418	0.0161338	0.0144112	0.0173888	0.0253761	0.0304185	0.0260289	0.0251753	0.015978	0.0272745	-1.57563	1.70701	1.08338	0.0419566	0.0896967	0.0459201	0.857087	-0.655927	0.77147	0.115543	1.04722	1.338	0.0669752
P51660	Peroxisomal multifunctional enzyme type 2 OS=Mus musculus OX=10090 GN=Hsd17b4 PE=1 SV=3	Hsd17b4	0.0225089	0.021305	0.0223699	0.00965841	0.0106803	0.0132323	0.01844	0.0154163	0.0148097	0.0220613	0.0111903	0.016222	-1.97146	1.44965	-1.35996	7.62661e-05	5.98379e-05	0.00268502	0.00278868	-0.979265	0.535701	-0.443563	4.22302	2.57105	2.5546
P80313	T-complex protein 1 subunit eta OS=Mus musculus OX=10090 GN=Cct7 PE=1 SV=1	Cct7	0.0114286	0.01187	0.00985487	0.0107734	0.0108259	0.0142291	0.0137934	0.0179519	0.0192643	0.0110512	0.0119428	0.0170032	1.08069	1.42371	1.53859	0.00810059	0.984414	0.0118833	0.0142691	0.111947	0.50966	0.621608	0.00682206	1.92506	1.8456
O70133	ATP-dependent RNA helicase A OS=Mus musculus OX=10090 GN=Dhx9 PE=1 SV=2	Dhx9	0.00450562	0.00487956	0.00516477	0.000890288	0.000665095	0.00116896	0.000808082	0.000928051	0.001017	0.00484998	0.000908116	0.00091771	-5.34071	1.01056	-5.28487	5.92725e-07	9.58066e-07	0.594015	1.2453e-06	-2.41703	0.015162	-2.40187	6.0186	0.226203	5.90473
Q99K48	Non-POU domain-containing octamer-binding protein OS=Mus musculus OX=10090 GN=Nono PE=1 SV=3	Nono	0.00820833	0.00909196	0.00814982	0.00908038	0.00854982	0.00914751	0.00922238	0.010073	0.0135038	0.00848337	0.00892591	0.0109331	1.05216	1.22487	1.28876	0.126564	0.973814	0.194423	0.147065	0.0733609	0.292627	0.365988	0.0115239	0.711252	0.83249
Q3UMF0	Cordon-bleu protein-like 1 OS=Mus musculus OX=10090 GN=Cobll1 PE=1 SV=2	Cobll1	0.00538988	0.005332	0.00527513	0.00219181	0.00185856	0.00214395	0.00439282	0.00477082	0.00388873	0.00533234	0.00206477	0.00435079	-2.58253	2.10715	-1.2256	1.68765e-05	1.55504e-05	0.00011451	0.0122573	-1.36878	1.07529	-0.293492	4.80826	3.94116	1.91161
Q3U0V1	Far upstream element-binding protein 2 OS=Mus musculus OX=10090 GN=Khsrp PE=1 SV=2	Khsrp	0.00941723	0.010277	0.00854889	0.00981184	0.00948137	0.0103598	0.012412	0.0128437	0.015505	0.00941438	0.00988433	0.0135869	1.04992	1.37459	1.44321	0.00553374	0.97862	0.0100271	0.00816367	0.0702768	0.459	0.529276	0.00938602	1.99882	2.08811
P97742	Carnitine O-palmitoyltransferase 1, liver isoform OS=Mus musculus OX=10090 GN=Cpt1a PE=1 SV=4	Cpt1a	0.016694	0.0160411	0.0153447	0.00609138	0.00558661	0.00666172	0.0108224	0.0136896	0.0149642	0.0160266	0.00611324	0.0131587	-2.62162	2.1525	-1.21795	0.000179724	0.000169092	0.00103652	0.0782173	-1.39046	1.10601	-0.284449	3.77188	2.98442	1.1067
Q9DBF1	Alpha-aminoadipic semialdehyde dehydrogenase OS=Mus musculus OX=10090 GN=Aldh7a1 PE=1 SV=4	Aldh7a1	0.0274029	0.0255673	0.0255712	0.00800752	0.00857604	0.00982064	0.0161625	0.0175092	0.0199882	0.0261805	0.0088014	0.0178866	-2.97458	2.03225	-1.46369	8.70019e-06	6.8256e-06	0.000255954	0.0005447	-1.57269	1.02308	-0.54961	5.16586	3.59184	3.26384
P45376	Aldo-keto reductase family 1 member B1 OS=Mus musculus OX=10090 GN=Akr1b1 PE=1 SV=3	Akr1b1	0.0228755	0.0835815	0.0493675	0.0253615	0.023847	0.0233733	0.0633159	0.0658642	0.0326858	0.0519415	0.0241939	0.0539553	-2.14688	2.23012	1.03877	0.223689	0.29986	0.259135	0.992107	-1.10224	1.15712	0.0548757	0.523081	0.586474	0.00344131
Q9D0E1	Heterogeneous nuclear ribonucleoprotein M OS=Mus musculus OX=10090 GN=Hnrnpm PE=1 SV=3	Hnrnpm	0.0135747	0.0131022	0.0124038	0.0102842	0.00863918	0.0109191	0.00971501	0.0111535	0.0112792	0.0130269	0.00994751	0.0107159	-1.30956	1.07725	-1.21566	0.00349106	0.00290471	0.133443	0.0310424	-0.389087	0.107348	-0.281739	2.5369	0.874704	1.50804
Q99K30	Epidermal growth factor receptor kinase substrate 8-like protein 2 OS=Mus musculus OX=10090 GN=Eps8l2 PE=1 SV=1	Eps8l2	0.00643451	0.0069788	0.00669933	0.00535282	0.00521195	0.00614658	0.00747558	0.00930941	0.00867245	0.00670421	0.00557045	0.00848581	-1.20353	1.52336	1.26574	0.00125463	0.0452491	0.0010079	0.0190945	-0.267274	0.607259	0.339985	1.34439	2.99658	1.71909
P51174	Long-chain specific acyl-CoA dehydrogenase, mitochondrial OS=Mus musculus OX=10090 GN=Acadl PE=1 SV=2	Acadl	0.0431695	0.0459872	0.0408774	0.0234597	0.0216368	0.0252142	0.0490216	0.0472309	0.0375676	0.0433447	0.0234369	0.0446067	-1.84942	1.90327	1.02912	0.00067896	0.00138538	0.00101483	0.91819	-0.887073	0.928479	0.0414055	2.85843	2.99361	0.0370675
P28825	Meprin A subunit alpha OS=Mus musculus OX=10090 GN=Mep1a PE=1 SV=4	Mep1a	0.0240635	0.0323211	0.0294331	0.00838092	0.00856099	0.00908218	0.0117554	0.0215719	0.0203651	0.0286059	0.0086747	0.0178974	-3.29762	2.06318	-1.59832	0.00230792	0.00185262	0.0592144	0.0358879	-1.72143	1.04487	-0.676559	2.73221	1.22757	1.44505
Q9JHI5	Isovaleryl-CoA dehydrogenase, mitochondrial OS=Mus musculus OX=10090 GN=Ivd PE=1 SV=1	Ivd	0.0191226	0.0174739	0.0168717	0.00287562	0.00284578	0.00356309	0.00538806	0.00760612	0.00751134	0.0178227	0.00309483	0.00683517	-5.75886	2.20858	-2.6075	4.09405e-06	3.93439e-06	0.00629173	2.4132e-05	-2.52578	1.14312	-1.38267	5.40512	2.20123	4.61741
P62962	Profilin-1 OS=Mus musculus OX=10090 GN=Pfn1 PE=1 SV=2	Pfn1	0.0161636	0.0212554	0.0169697	0.0163627	0.0176333	0.0304346	0.0277043	0.0288164	0.030607	0.0181295	0.0214769	0.0290426	1.18463	1.35227	1.60195	0.000382502	0.819287	0.000545878	0.000849526	0.244442	0.435385	0.679828	0.0865638	3.2629	3.07082
P21550	Beta-enolase OS=Mus musculus OX=10090 GN=Eno3 PE=1 SV=3	Eno3	4.60389e-05	3.35089e-05	1.94201e-05							3.29893e-05
Q6P1B1	Xaa-Pro aminopeptidase 1 OS=Mus musculus OX=10090 GN=Xpnpep1 PE=1 SV=1	Xpnpep1	0.014645	0.0127565	0.0121211	0.00601288	0.00567273	0.0060012	0.00808254	0.00976091	0.0102054	0.0131742	0.00589561	0.00934963	-2.23458	1.58586	-1.40906	0.000322539	0.000254756	0.0113912	0.00816374	-1.16001	0.665269	-0.494737	3.59388	1.94343	2.08811
P35505	Fumarylacetoacetase OS=Mus musculus OX=10090 GN=Fah PE=1 SV=2	Fah	0.0328475	0.0281866	0.0306982	0.00942036	0.00918149	0.00932961	0.0193221	0.0199231	0.0196954	0.0305774	0.00931049	0.0196469	-3.28419	2.11019	-1.55635	4.11926e-06	3.21621e-06	0.000208902	0.000156434	-1.71554	1.07737	-0.638169	5.49265	3.68006	3.80567
P05201	Aspartate aminotransferase, cytoplasmic OS=Mus musculus OX=10090 GN=Got1 PE=1 SV=3	Got1	0.0324735	0.027389	0.0276452	0.010168	0.0117108	0.0114071	0.0183732	0.0192425	0.0178875	0.0291692	0.0110953	0.0185011	-2.62897	1.66747	-1.57662	5.14822e-05	4.1727e-05	0.00567705	0.000790993	-1.3945	0.737661	-0.656836	4.37958	2.24588	3.10183
P30416	Peptidyl-prolyl cis-trans isomerase FKBP4 OS=Mus musculus OX=10090 GN=Fkbp4 PE=1 SV=5	Fkbp4	0.0066958	0.00689072	0.00577613	0.00593793	0.00562376	0.0079026	0.00773749	0.00888805	0.0100755	0.00645422	0.0064881	0.00890034	1.00525	1.3718	1.379	0.00533225	0.514963	0.00543211	0.0183431	0.00755345	0.456065	0.463619	0.288224	2.26503	1.73653
P15626	Glutathione S-transferase Mu 2 OS=Mus musculus OX=10090 GN=Gstm2 PE=1 SV=2	Gstm2	0.0321364	0.0367672	0.0357512	0.0149095	0.0172766	0.0228378	0.0214355	0.0235841	0.0206344	0.034885	0.0183413	0.0218847	-1.90199	1.19319	-1.59404	4.7992e-05	4.41454e-05	0.0264327	0.000319027	-0.927507	0.254822	-0.672685	4.35511	1.57786	3.49617
Q99JW2	Aminoacylase-1 OS=Mus musculus OX=10090 GN=Acy1 PE=1 SV=1	Acy1	0.0217204	0.0198726	0.0206923	0.00496381	0.00654629	0.00747695	0.01311	0.0167857	0.0136811	0.0207618	0.00632902	0.0145256	-3.28041	2.29508	-1.42932	3.5886e-05	2.87509e-05	0.000650291	0.00336972	-1.71388	1.19854	-0.515331	4.54135	3.18689	2.47241
Q9D0I9	Arginine--tRNA ligase, cytoplasmic OS=Mus musculus OX=10090 GN=Rars1 PE=1 SV=2	Rars1	0.00670751	0.00700818	0.00586768	0.00636658	0.00662151	0.0066165	0.00799453	0.00871043	0.00927812	0.00652779	0.00653486	0.00866103	1.00108	1.32536	1.32679	0.00321587	0.999758	0.00539722	0.0052888	0.00156213	0.406381	0.407943	0.00010491	2.26783	2.27664
Q9DB77	Cytochrome b-c1 complex subunit 2, mitochondrial OS=Mus musculus OX=10090 GN=Uqcrc2 PE=1 SV=1	Uqcrc2	0.027154	0.0313426	0.0399095	0.0216976	0.022421	0.0252921	0.0370358	0.0421498	0.0333073	0.032802	0.0231369	0.0374977	-1.41774	1.62069	1.14315	0.0159518	0.0649089	0.0146331	0.463274	-0.503589	0.696604	0.193015	1.1877	1.83466	0.334162
P17156	Heat shock-related 70 kDa protein 2 OS=Mus musculus OX=10090 GN=Hspa2 PE=1 SV=2	Hspa2	0.000825043	0.000923537	0.000906946	0.000478568	0.000463007	0.000582579	0.000685672	0.00062226	0.000802386	0.000885175	0.000508051	0.000703439	-1.7423	1.38458	-1.25835	0.000488503	0.000392144	0.00782681	0.025173	-0.80099	0.469453	-0.331537	3.40655	2.10642	1.59906
Q99K67	Alpha-aminoadipic semialdehyde synthase, mitochondrial OS=Mus musculus OX=10090 GN=Aass PE=1 SV=1	Aass	0.0056072	0.00426205	0.00602425	0.000620992	0.00071046	0.000711015	0.00208643	0.00164863	0.00156272	0.00529783	0.000680822	0.00176593	-7.78152	2.59381	-3.00003	0.000128669	0.000130523	0.117793	0.000585288	-2.96005	1.37507	-1.58498	3.88431	0.92888	3.23263
Q91VA0	Acyl-coenzyme A synthetase ACSM1, mitochondrial OS=Mus musculus OX=10090 GN=Acsm1 PE=1 SV=1	Acsm1	0.0156425	0.0147181	0.0132789	0.00254206	0.00244542	0.00277298	0.00669637	0.00874697	0.00753412	0.0145465	0.00258682	0.00765915	-5.62331	2.96084	-1.89923	1.0788e-05	8.5942e-06	0.00105489	0.000219362	-2.49142	1.56601	-0.925414	5.06579	2.97679	3.65884
Q8BJ64	Choline dehydrogenase, mitochondrial OS=Mus musculus OX=10090 GN=Chdh PE=1 SV=1	Chdh	0.0178797	0.0166093	0.0169511	0.00629271	0.00719791	0.0069289	0.0129535	0.0126423	0.0135998	0.0171467	0.00680651	0.0130652	-2.51916	1.91952	-1.31239	1.59162e-06	1.29237e-06	2.56745e-05	0.000273471	-1.33294	0.940745	-0.392198	5.88861	4.5905	3.56309
P16331	Phenylalanine-4-hydroxylase OS=Mus musculus OX=10090 GN=Pah PE=1 SV=4	Pah	0.0432644	0.036763	0.0376645	0.00716037	0.00542801	0.00697977	0.0207338	0.0245645	0.0236635	0.0392306	0.00652272	0.0229872	-6.01446	3.52418	-1.70663	8.74383e-06	6.83237e-06	0.000327046	0.000418829	-2.58844	1.81729	-0.771148	5.16543	3.48539	3.37796
Q9R0P3	S-formylglutathione hydrolase OS=Mus musculus OX=10090 GN=Esd PE=1 SV=1	Esd	0.0359294	0.0368044	0.0309717	0.0126906	0.0160872	0.0172149	0.0258209	0.0277334	0.0263859	0.0345685	0.0153309	0.0266467	-2.25482	1.73811	-1.29729	0.000110142	8.96034e-05	0.00157631	0.0110447	-1.17301	0.797515	-0.375499	4.04768	2.80236	1.95685
P16406	Glutamyl aminopeptidase OS=Mus musculus OX=10090 GN=Enpep PE=1 SV=1	Enpep	0.00965345	0.0117519	0.0123055	0.00460349	0.00495648	0.0052897	0.00761261	0.0098584	0.00983197	0.0112369	0.00494989	0.00910099	-2.27014	1.83862	-1.23469	0.00109687	0.00096132	0.00772856	0.120756	-1.18278	0.878627	-0.304151	3.01713	2.1119	0.918092
Q02248	Catenin beta-1 OS=Mus musculus OX=10090 GN=Ctnnb1 PE=1 SV=1	Ctnnb1	0.00690586	0.00675849	0.00682502	0.00606485	0.00589146	0.00767083	0.00560523	0.00768687	0.00880867	0.00682979	0.00654238	0.00736692	-1.04393	1.12603	1.07865	0.254379	0.523785	0.234414	0.772903	-0.0620258	0.171247	0.109221	0.280847	0.630017	0.111875
Q62167	ATP-dependent RNA helicase DDX3X OS=Mus musculus OX=10090 GN=Ddx3x PE=1 SV=3	Ddx3x	0.0131817	0.013887	0.0120982	0.0101233	0.0106691	0.0115257	0.0113444	0.0158028	0.0154172	0.0130557	0.0107727	0.0141881	-1.21192	1.31705	1.08674	0.0611543	0.179452	0.0568476	0.655937	-0.277296	0.397305	0.12001	0.746052	1.24529	0.183138
Q9CZ13	Cytochrome b-c1 complex subunit 1, mitochondrial OS=Mus musculus OX=10090 GN=Uqcrc1 PE=1 SV=2	Uqcrc1	0.0322573	0.0325622	0.0398693	0.0132932	0.0158125	0.0149449	0.0187775	0.0286758	0.0230373	0.0348963	0.0146835	0.0234968	-2.37656	1.60022	-1.48515	0.00226742	0.00184631	0.0806612	0.0266822	-1.24887	0.678268	-0.570606	2.73369	1.09334	1.57378
P13707	Glycerol-3-phosphate dehydrogenase [NAD(+)], cytoplasmic OS=Mus musculus OX=10090 GN=Gpd1 PE=1 SV=3	Gpd1	0.0200528	0.0239297	0.0218584	0.0117043	0.0109763	0.0134346	0.0314712	0.0304362	0.0221606	0.021947	0.0120384	0.0280227	-1.82308	2.32777	1.27684	0.00178476	0.0140881	0.00152265	0.123001	-0.866375	1.21895	0.352573	1.85115	2.8174	0.910093
O88342	WD repeat-containing protein 1 OS=Mus musculus OX=10090 GN=Wdr1 PE=1 SV=3	Wdr1	0.0201201	0.0218715	0.0186677	0.0207698	0.0222037	0.0243648	0.0249941	0.0250181	0.031673	0.0202198	0.0224461	0.0272284	1.11011	1.21306	1.34662	0.0288853	0.74395	0.0747587	0.0298044	0.1507	0.278647	0.429347	0.128456	1.12634	1.52572
Q8JZQ9	Eukaryotic translation initiation factor 3 subunit B OS=Mus musculus OX=10090 GN=Eif3b PE=1 SV=1	Eif3b	0.00798657	0.0100272	0.00724723	0.00727587	0.00770439	0.00936491	0.010844	0.0111866	0.0125842	0.00842032	0.00811506	0.0115383	-1.03762	1.42184	1.37029	0.00634285	0.573159	0.0065951	0.0202917	-0.0532747	0.507759	0.454484	0.241725	2.18078	1.69268
Q9EP69	Phosphatidylinositol-3-phosphatase SAC1 OS=Mus musculus OX=10090 GN=Sacm1l PE=1 SV=1	Sacm1l	0.00698281	0.00676566	0.00570513	0.00494878	0.00497024	0.00461325	0.00639078	0.00684988	0.00762704	0.00648453	0.00484409	0.0069559	-1.33865	1.43596	1.07269	0.00908501	0.03026	0.00912901	0.5595	-0.420777	0.522012	0.101234	1.51913	2.03958	0.2522
P12382	ATP-dependent 6-phosphofructokinase, liver type OS=Mus musculus OX=10090 GN=Pfkl PE=1 SV=4	Pfkl	0.00755271	0.00884311	0.00695322	0.00923206	0.00965086	0.0123219	0.0130322	0.0152895	0.0158358	0.00778301	0.0104016	0.0147192	1.33645	1.41509	1.89119	0.000432683	0.181268	0.00201035	0.000427669	0.418405	0.500892	0.919297	0.741679	2.69673	3.36889
Q9JKR6	Hypoxia up-regulated protein 1 OS=Mus musculus OX=10090 GN=Hyou1 PE=1 SV=1	Hyou1	0.00709879	0.00785402	0.00596355	0.00814305	0.00794187	0.0106935	0.0100151	0.0111219	0.0137435	0.00697212	0.00892615	0.0116268	1.28026	1.30256	1.66762	0.00846354	0.588358	0.0269092	0.00869147	0.35644	0.381347	0.737787	0.230358	1.5701	2.06091
Q8BVI4	Dihydropteridine reductase OS=Mus musculus OX=10090 GN=Qdpr PE=1 SV=2	Qdpr	0.0234827	0.0232007	0.0254163	0.00734898	0.00470541	0.0071587	0.0160575	0.0141241	0.0147474	0.0240332	0.00640437	0.0149763	-3.75263	2.33846	-1.60475	6.12814e-06	4.78541e-06	0.000238501	0.000292036	-1.9079	1.22556	-0.682345	5.32008	3.62251	3.53456
O88338	Cadherin-16 OS=Mus musculus OX=10090 GN=Cdh16 PE=1 SV=1	Cdh16	0.0239473	0.0283343	0.0274458	0.0124433	0.0125418	0.0137468	0.0190956	0.0311419	0.0289719	0.0265758	0.0129106	0.0264031	-2.05845	2.04507	-1.00654	0.007137	0.0111789	0.0118376	0.998414	-1.04156	1.03215	-0.00940618	1.9516	1.92673	0.000689339
Q9WV92	Band 4.1-like protein 3 OS=Mus musculus OX=10090 GN=Epb41l3 PE=1 SV=1	Epb41l3	0.00488481	0.00524696	0.0044681	0.000591621	0.000586647	0.000664073	0.00123042	0.00142252	0.00152639	0.00486662	0.000614114	0.00139311	-7.92463	2.26849	-3.49335	1.3765e-06	1.5407e-06	0.0151923	5.28312e-06	-2.98634	1.18173	-1.80461	5.81228	1.81838	5.27711
Q07417	Short-chain specific acyl-CoA dehydrogenase, mitochondrial OS=Mus musculus OX=10090 GN=Acads PE=1 SV=2	Acads	0.0197136	0.0186016	0.0187889	0.00874178	0.00931778	0.01071	0.0209937	0.0194648	0.0188488	0.0190347	0.00958986	0.0197691	-1.98488	2.06146	1.03858	3.82787e-06	8.73901e-06	5.73832e-06	0.495247	-0.98905	1.04366	0.0546144	5.05854	5.24122	0.305178
O08749	Dihydrolipoyl dehydrogenase, mitochondrial OS=Mus musculus OX=10090 GN=Dld PE=1 SV=2	Dld	0.0396841	0.0328819	0.0334325	0.012243	0.0136178	0.0145547	0.0276829	0.0291212	0.0243106	0.0353328	0.0134719	0.0270382	-2.62271	2.00701	-1.30677	0.000147473	0.000123084	0.00163374	0.0200504	-1.39106	1.00505	-0.38601	3.9098	2.78682	1.69788
P50396	Rab GDP dissociation inhibitor alpha OS=Mus musculus OX=10090 GN=Gdi1 PE=1 SV=3	Gdi1	0.00522084	0.00556369	0.00468994	0.00419116	0.00476847	0.00538478	0.00556026	0.00594117	0.00748654	0.00515816	0.00478147	0.00632932	-1.07878	1.32372	1.22705	0.0466497	0.567658	0.0422276	0.161211	-0.109402	0.404596	0.295195	0.245913	1.3744	0.792606
P50285	Flavin-containing monooxygenase 1 OS=Mus musculus OX=10090 GN=Fmo1 PE=1 SV=1	Fmo1	0.0197055	0.0162118	0.0168906	0.00370541	0.00360525	0.00410891	0.0096457	0.0115776	0.0111049	0.0176026	0.00380652	0.0107761	-4.62434	2.83095	-1.63349	2.57271e-05	2.01404e-05	0.000902129	0.00114689	-2.20925	1.50129	-0.707959	4.69593	3.04473	2.94048
Q69Z37	Sterile alpha motif domain-containing protein 9-like OS=Mus musculus OX=10090 GN=Samd9l PE=1 SV=2	Samd9l	0.0032466	0.00370812	0.00375441	0.0021723	0.00159366	0.00220504	0.00320312	0.00375071	0.00415415	0.00356971	0.00199033	0.00370266	-1.79353	1.86032	1.03724	0.00127973	0.00266738	0.0018339	0.902128	-0.842798	0.895554	0.0527557	2.57392	2.73663	0.0447319
Q9D6R2	Isocitrate dehydrogenase [NAD] subunit alpha, mitochondrial OS=Mus musculus OX=10090 GN=Idh3a PE=1 SV=1	Idh3a	0.0388218	0.0365698	0.0385502	0.0161405	0.0166041	0.0194612	0.0338918	0.034619	0.0266276	0.0379806	0.017402	0.0317128	-2.18255	1.82237	-1.19764	0.00015977	0.000147592	0.000996406	0.0620698	-1.12601	0.865815	-0.260197	3.83094	3.00156	1.20712
P70691	UDP-glucuronosyltransferase 1-2 OS=Mus musculus OX=10090 GN=Ugt1a2 PE=1 SV=1	Ugt1a2	0.0306418	0.0203319	0.0251356	0.00459429	0.00612912	0.00659243	0.00947184	0.0155192	0.0144335	0.0253698	0.00577194	0.0131415	-4.39536	2.27679	-1.93051	0.00142395	0.00119237	0.0903186	0.0131516	-2.13598	1.187	-0.948979	2.92359	1.04422	1.88102
P17751	Triosephosphate isomerase OS=Mus musculus OX=10090 GN=Tpi1 PE=1 SV=5	Tpi1	0.0841936	0.0884869	0.083013	0.0488805	0.0488551	0.059719	0.077457	0.0897516	0.0856904	0.0852312	0.0524849	0.0842997	-1.62392	1.60617	-1.01105	4.49382e-05	7.50964e-05	8.71513e-05	0.956058	-0.69948	0.683626	-0.0158544	4.12438	4.05973	0.0195157
Q60864	Stress-induced-phosphoprotein 1 OS=Mus musculus OX=10090 GN=Stip1 PE=1 SV=1	Stip1	0.00897954	0.00933159	0.0084055	0.00874075	0.00897293	0.00970238	0.00989533	0.0118178	0.0144437	0.00890555	0.00913869	0.0120523	1.02618	1.31882	1.35334	0.0444606	0.999954	0.0640683	0.0648015	0.0372828	0.399245	0.436527	1.98098e-05	1.19336	1.18841
Q91VR5	ATP-dependent RNA helicase DDX1 OS=Mus musculus OX=10090 GN=Ddx1 PE=1 SV=1	Ddx1	0.00861342	0.00937491	0.00783967	0.00550029	0.00428718	0.0054922	0.0078874	0.0093392	0.00978204	0.00860934	0.00509322	0.00900288	-1.69035	1.76762	1.04571	0.00125681	0.00281582	0.00170984	0.834747	-0.757323	0.821808	0.0644846	2.5504	2.76704	0.0784451
Q61233	Plastin-2 OS=Mus musculus OX=10090 GN=Lcp1 PE=1 SV=4	Lcp1	0.00263623	0.00342037	0.0021274	0.00767823	0.00822388	0.00928749	0.00497533	0.00552574	0.00831538	0.002728	0.00839653	0.00627215	3.07791	-1.3387	2.29917	0.00305937	0.00269629	0.207083	0.0188776	1.62195	-0.420834	1.20112	2.56923	0.683855	1.72405
Q8R1B4	Eukaryotic translation initiation factor 3 subunit C OS=Mus musculus OX=10090 GN=Eif3c PE=1 SV=1	Eif3c	0.00666822	0.00722666	0.00651324	0.0054518	0.00603627	0.00712678	0.00854318	0.00871508	0.00963045	0.00680271	0.00620495	0.00896291	-1.09634	1.44448	1.31755	0.000375746	0.0853613	0.000339227	0.00247423	-0.132689	0.530547	0.397857	1.06874	3.46951	2.60656
Q9JLJ2	4-trimethylaminobutyraldehyde dehydrogenase OS=Mus musculus OX=10090 GN=Aldh9a1 PE=1 SV=1	Aldh9a1	0.0211845	0.0219251	0.0216824	0.00866014	0.00847457	0.00844975	0.0155562	0.0159514	0.0178488	0.0215973	0.00852815	0.0164521	-2.53247	1.92916	-1.31274	1.99665e-06	1.62707e-06	3.08931e-05	0.000360639	-1.34055	0.94797	-0.392577	5.78859	4.51014	3.44293
O54749	Cytochrome P450 2J5 OS=Mus musculus OX=10090 GN=Cyp2j5 PE=1 SV=1	Cyp2j5	0.0162641	0.0161366	0.0158984	0.00330802	0.00322191	0.00390761	0.0076615	0.00862158	0.00767004	0.0160997	0.00347918	0.00798437	-4.62743	2.2949	-2.0164	1.94248e-08	1.61832e-08	6.16574e-06	2.52026e-07	-2.21021	1.19843	-1.01178	7.79094	5.21001	6.59855
Q8CFX1	GDH/6PGL endoplasmic bifunctional protein OS=Mus musculus OX=10090 GN=H6pd PE=1 SV=2	H6pd	0.00693058	0.00791878	0.00660825	0.0100307	0.0117345	0.0132699	0.011851	0.0126152	0.0162784	0.00715254	0.0116784	0.0135815	1.63276	1.16297	1.89884	0.00601896	0.0420171	0.210335	0.00511915	0.707313	0.217808	0.925121	1.37657	0.677089	2.2908
Q8VCH0	3-ketoacyl-CoA thiolase B, peroxisomal OS=Mus musculus OX=10090 GN=Acaa1b PE=1 SV=1	Acaa1b	0.0233792	0.0216375	0.0231158	0.00126278	0.00102178	0.00122668	0.00250073	0.00269857	0.00349649	0.0227109	0.00117041	0.00289859	-19.4041	2.47655	-7.83513	2.0237e-08	2.93727e-08	0.0293459	4.93566e-08	-4.27829	1.30833	-2.96996	7.53206	1.53245	7.30666
Q921H8	3-ketoacyl-CoA thiolase A, peroxisomal OS=Mus musculus OX=10090 GN=Acaa1a PE=1 SV=1	Acaa1a	0.00594009	0.00510634	0.00531323	0.0145806	0.0130998	0.0159019	0.0253072	0.0275687	0.0295786	0.00545322	0.0145274	0.0274848	2.66401	1.89193	5.04011	3.06193e-06	0.000780295	3.81713e-05	2.55252e-06	1.4136	0.919856	2.33345	3.10774	4.41826	5.59303
P37040	NADPH--cytochrome P450 reductase OS=Mus musculus OX=10090 GN=Por PE=1 SV=2	Por	0.0071577	0.0064027	0.00772503	0.00434158	0.00430672	0.00425839	0.00664909	0.00923588	0.00694182	0.00709514	0.00430223	0.00760893	-1.64918	1.7686	1.07241	0.00881032	0.0218126	0.0101494	0.774103	-0.721746	0.822608	0.100862	1.66129	1.99356	0.111201
P08752	Guanine nucleotide-binding protein G(i) subunit alpha-2 OS=Mus musculus OX=10090 GN=Gnai2 PE=1 SV=5	Gnai2	0.00869275	0.00981988	0.00855193	0.0118471	0.010972	0.0120446	0.0132424	0.0138071	0.0147546	0.00902152	0.0116212	0.0139347	1.28816	1.19907	1.5446	0.000313017	0.0143956	0.00631135	0.000248677	0.365316	0.261921	0.627237	1.84177	2.19988	3.60437
Q922B2	Aspartate--tRNA ligase, cytoplasmic OS=Mus musculus OX=10090 GN=Dars1 PE=1 SV=2	Dars1	0.0140108	0.0153073	0.0132051	0.0109335	0.0110809	0.0117537	0.0129408	0.0152898	0.0168863	0.0141744	0.0112561	0.015039	-1.25927	1.33608	1.06099	0.0208931	0.0571347	0.0215801	0.708549	-0.332585	0.418002	0.0854169	1.2431	1.66595	0.14963
Q64521	Glycerol-3-phosphate dehydrogenase, mitochondrial OS=Mus musculus OX=10090 GN=Gpd2 PE=1 SV=2	Gpd2	0.0060684	0.00523681	0.00612842	0.00347311	0.00398523	0.00463485	0.00756604	0.00674406	0.00468976	0.00581121	0.00403106	0.00633329	-1.44161	1.57112	1.08984	0.0337277	0.0830271	0.0351304	0.774391	-0.527679	0.651794	0.124116	1.08078	1.45432	0.11104
Q9CPY7	Cytosol aminopeptidase OS=Mus musculus OX=10090 GN=Lap3 PE=1 SV=3	Lap3	0.00778061	0.00581714	0.00614327	0.00593955	0.00575186	0.00684692	0.010337	0.0109769	0.0104778	0.00658034	0.00617945	0.0105972	-1.06488	1.71491	1.61044	0.000200994	0.370627	0.000237136	0.000625374	-0.0906845	0.778136	0.687451	0.431063	3.625	3.20386
Q9DCX2	ATP synthase subunit d, mitochondrial OS=Mus musculus OX=10090 GN=Atp5pd PE=1 SV=3	Atp5pd	0.0310186	0.0336964	0.0343471	0.0197676	0.0182831	0.0246842	0.0344599	0.0462993	0.0380952	0.0330207	0.0209116	0.0396181	-1.57906	1.89455	1.1998	0.00121286	0.00761766	0.00108573	0.150522	-0.659065	0.921855	0.26279	2.11818	2.96428	0.822401
Q8VDP4	Cell cycle and apoptosis regulator protein 2 OS=Mus musculus OX=10090 GN=Ccar2 PE=1 SV=2	Ccar2	0.00343131	0.00413519	0.00312719	0.00266257	0.00229569	0.00245194	0.003318	0.00354985	0.00448537	0.00356456	0.00247007	0.00378441	-1.4431	1.53211	1.06167	0.0271627	0.0601302	0.0304439	0.845511	-0.529176	0.615517	0.0863413	1.22091	1.5165	0.0728807
Q5SUR0	Phosphoribosylformylglycinamidine synthase OS=Mus musculus OX=10090 GN=Pfas PE=1 SV=1	Pfas	0.00300722	0.00373826	0.00325157	0.00317944	0.00330362	0.00390754	0.00470346	0.00492813	0.00515865	0.00333235	0.00346353	0.00493008	1.03937	1.42343	1.47946	0.000317401	0.9401	0.000497567	0.00063017	0.055703	0.509368	0.565071	0.0268261	3.30315	3.20054
Q8R081	Heterogeneous nuclear ribonucleoprotein L OS=Mus musculus OX=10090 GN=Hnrnpl PE=1 SV=2	Hnrnpl	0.00963466	0.0115636	0.00915814	0.00417582	0.00411926	0.00440259	0.00477643	0.00708882	0.00570984	0.0101188	0.00423256	0.00585836	-2.39071	1.38412	-1.72724	0.000850674	0.000791352	0.166778	0.00466768	-1.25744	0.468968	-0.788469	3.10163	0.777862	2.3309
Q921G7	Electron transfer flavoprotein-ubiquinone oxidoreductase, mitochondrial OS=Mus musculus OX=10090 GN=Etfdh PE=1 SV=1	Etfdh	0.0235141	0.0196172	0.0186137	0.00653246	0.0057031	0.008066	0.0159871	0.0149737	0.0118401	0.0205817	0.00676719	0.014267	-3.04139	2.10826	-1.44261	0.000304473	0.000244269	0.00502708	0.0180534	-1.60473	1.07605	-0.528681	3.61213	2.29868	1.74344
Q9CWJ9	Bifunctional purine biosynthesis protein ATIC OS=Mus musculus OX=10090 GN=Atic PE=1 SV=2	Atic	0.00631352	0.00692013	0.00582108	0.00795056	0.0083718	0.00957742	0.00929237	0.0105353	0.0124478	0.00635158	0.00863326	0.0107585	1.35923	1.24616	1.69383	0.00445255	0.124205	0.0450043	0.00365178	0.44279	0.317495	0.760285	0.90586	1.34675	2.4375
Q3TNA1	Xylulose kinase OS=Mus musculus OX=10090 GN=Xylb PE=1 SV=1	Xylb	0.0143846	0.0140259	0.0143746	0.00528022	0.00513659	0.0052628	0.0108272	0.0110008	0.0117656	0.0142617	0.00522654	0.0111979	-2.7287	2.1425	-1.27361	9.95768e-08	8.59503e-08	9.99593e-07	5.24681e-05	-1.44822	1.0993	-0.34892	7.06575	6.00018	4.2801
Q9DBT9	Dimethylglycine dehydrogenase, mitochondrial OS=Mus musculus OX=10090 GN=Dmgdh PE=1 SV=1	Dmgdh	0.00478656	0.00370605	0.00444535	0.000748309	0.000911379	0.00066934	0.0024503	0.00224361	0.00198289	0.00431265	0.000776342	0.0022256	-5.55509	2.86678	-1.93775	5.93684e-05	4.85112e-05	0.00731174	0.000829311	-2.47381	1.51943	-0.954381	4.31416	2.13598	3.08128
P14094	Sodium/potassium-transporting ATPase subunit beta-1 OS=Mus musculus OX=10090 GN=Atp1b1 PE=1 SV=1	Atp1b1	0.0464555	0.062204	0.0600884	0.019567	0.0192075	0.0195724	0.0305727	0.054746	0.0390859	0.0562493	0.019449	0.0414682	-2.89215	2.13215	-1.35644	0.00558476	0.00466134	0.0456703	0.170516	-1.53214	1.09231	-0.439829	2.33149	1.34037	0.768234
P62908	Small ribosomal subunit protein uS3 OS=Mus musculus OX=10090 GN=Rps3 PE=1 SV=1	Rps3	0.0286185	0.0278558	0.0284507	0.0154383	0.0164667	0.0163932	0.0182958	0.0226332	0.0179465	0.0283083	0.0160994	0.0196251	-1.75835	1.219	-1.44245	0.00019977	0.000185622	0.0749777	0.00120379	-0.81422	0.285696	-0.528524	3.73137	1.12507	2.91945
P62821	Ras-related protein Rab-1A OS=Mus musculus OX=10090 GN=Rab1a PE=1 SV=3	Rab1a	0.00860891	0.00784997	0.00572515	0.00622861	0.00567067	0.00656539	0.00876866	0.0085379	0.009278	0.00739468	0.00615489	0.00886152	-1.20143	1.43975	1.19837	0.0192805	0.176357	0.0158983	0.199072	-0.264754	0.525822	0.261068	0.753608	1.79865	0.700989
Q7TMB8	Cytoplasmic FMR1-interacting protein 1 OS=Mus musculus OX=10090 GN=Cyfip1 PE=1 SV=1	Cyfip1	0.00408664	0.00464149	0.00399163	0.00502847	0.00421963	0.00557548	0.00556687	0.00649483	0.00803736	0.00423992	0.00494119	0.00669969	1.1654	1.35589	1.58015	0.0169027	0.923007	0.0333199	0.0212847	0.220822	0.439235	0.660058	0.0347949	1.4773	1.67193
O09173	Homogentisate 1,2-dioxygenase OS=Mus musculus OX=10090 GN=Hgd PE=1 SV=2	Hgd	0.0216638	0.0200841	0.0195013	0.00467959	0.00501678	0.00622641	0.0114741	0.0145114	0.0136197	0.0204164	0.00530759	0.0132017	-3.84664	2.48733	-1.5465	8.24635e-06	6.47082e-06	0.000240688	0.000524343	-1.9436	1.3146	-0.629003	5.18904	3.61855	3.28038
F6ZDS4	Nucleoprotein TPR OS=Mus musculus OX=10090 GN=Tpr PE=1 SV=1	Tpr	0.00219914	0.00276082	0.00176112	0.00366144	0.00251944	0.00375412	0.00407862	0.00460589	0.00585073	0.00224036	0.00331167	0.00484508	1.47818	1.46303	2.16263	0.010049	0.528193	0.0353604	0.00984934	0.563826	0.548961	1.11279	0.277208	1.45148	2.00659
Q8BGQ7	Alanine--tRNA ligase, cytoplasmic OS=Mus musculus OX=10090 GN=Aars1 PE=1 SV=1	Aars1	0.00429204	0.00416794	0.0039947	0.00499527	0.00511199	0.00592372	0.00573441	0.00581894	0.00686267	0.00415156	0.00534366	0.00613867	1.28715	1.14878	1.47864	0.00192847	0.0537223	0.0303875	0.00154686	0.364175	0.200098	0.564273	1.26985	1.5173	2.81055
P55096	ATP-binding cassette sub-family D member 3 OS=Mus musculus OX=10090 GN=Abcd3 PE=1 SV=2	Abcd3	0.00886804	0.00940758	0.00989095	0.00436851	0.00446538	0.00540808	0.00624367	0.00883131	0.00799496	0.00938886	0.00474733	0.00768998	-1.97771	1.61986	-1.22092	0.000870786	0.000754807	0.00665249	0.0966671	-0.983834	0.695865	-0.287969	3.12216	2.17702	1.01472
P34914	Bifunctional epoxide hydrolase 2 OS=Mus musculus OX=10090 GN=Ephx2 PE=1 SV=2	Ephx2	0.00702767	0.00577676	0.00612441	0.00317155	0.00396488	0.0041414	0.00808861	0.00829188	0.00702856	0.00630961	0.00375928	0.00780301	-1.67841	2.07567	1.23669	0.000465764	0.00436471	0.000393942	0.0518549	-0.747096	1.05358	0.30648	2.36004	3.40457	1.28521
P14685	26S proteasome non-ATPase regulatory subunit 3 OS=Mus musculus OX=10090 GN=Psmd3 PE=1 SV=3	Psmd3	0.0095521	0.00829114	0.00871606	0.00785264	0.00831163	0.00943027	0.0101191	0.0119416	0.0123538	0.0088531	0.00853151	0.0114715	-1.03769	1.3446	1.29576	0.00504774	0.564729	0.0053112	0.0161187	-0.0533814	0.427178	0.373797	0.24816	2.27481	1.79267
P50431	Serine hydroxymethyltransferase, cytosolic OS=Mus musculus OX=10090 GN=Shmt1 PE=1 SV=3	Shmt1	0.0125041	0.0125373	0.0110178	0.00443536	0.00442382	0.00547025	0.00809775	0.0104183	0.0106106	0.0120197	0.00477648	0.0097089	-2.51645	2.03265	-1.23801	0.000178212	0.000161507	0.00120121	0.0558912	-1.33139	1.02336	-0.308027	3.79181	2.92038	1.25266
Q60928	Glutathione hydrolase 1 proenzyme OS=Mus musculus OX=10090 GN=Ggt1 PE=1 SV=1	Ggt1	0.0226034	0.0270004	0.0252479	0.00757089	0.00699996	0.00835929	0.0132422	0.017132	0.0168276	0.0249506	0.00764338	0.015734	-3.26434	2.05851	-1.58578	6.08041e-05	4.7741e-05	0.00272916	0.00183905	-1.70679	1.0416	-0.665192	4.32111	2.56397	2.73541
Q93092	Transaldolase OS=Mus musculus OX=10090 GN=Taldo1 PE=1 SV=2	Taldo1	0.0446083	0.0503421	0.0409238	0.0125037	0.0126669	0.0144528	0.0185787	0.0189727	0.0188682	0.0452914	0.0132078	0.0188065	-3.42914	1.4239	-2.40828	1.4472e-05	1.61158e-05	0.0729253	5.46497e-05	-1.77785	0.509843	-1.268	4.79275	1.13712	4.26241
Q8VCN5	Cystathionine gamma-lyase OS=Mus musculus OX=10090 GN=Cth PE=1 SV=1	Cth	0.0248121	0.0239562	0.0228071	0.00722068	0.00853419	0.00869093	0.0173214	0.018739	0.01908	0.0238584	0.0081486	0.0183801	-2.92792	2.25562	-1.29806	2.014e-06	1.71901e-06	2.12278e-05	0.000756818	-1.54988	1.17352	-0.376352	5.76472	4.6731	3.12101
Q91VR2	ATP synthase subunit gamma, mitochondrial OS=Mus musculus OX=10090 GN=Atp5f1c PE=1 SV=1	Atp5f1c	0.0265171	0.032687	0.0298654	0.0129951	0.0119665	0.0125301	0.0190478	0.0264955	0.0225579	0.0296898	0.0124972	0.0227004	-2.37571	1.81643	-1.3079	0.000827595	0.000679611	0.00954634	0.0517225	-1.24836	0.861108	-0.38725	3.16774	2.02016	1.28632
Q8C0I1	Alkyldihydroxyacetonephosphate synthase, peroxisomal OS=Mus musculus OX=10090 GN=Agps PE=1 SV=1	Agps	0.00589492	0.00502	0.0050239	0.00286259	0.00304398	0.0030948	0.0047078	0.00493501	0.00503707	0.00531294	0.00300046	0.00489329	-1.77071	1.63085	-1.08576	0.000212316	0.000239847	0.000721467	0.299922	-0.824328	0.705624	-0.118704	3.62007	3.14178	0.522991
Q9CZN7	Serine hydroxymethyltransferase, mitochondrial OS=Mus musculus OX=10090 GN=Shmt2 PE=1 SV=1	Shmt2	0.0227518	0.0201961	0.0246122	0.00648306	0.00662543	0.00750755	0.0124134	0.0129323	0.0120991	0.02252	0.00687201	0.0124816	-3.27707	1.8163	-1.80426	1.65819e-05	1.38336e-05	0.00350272	0.000199032	-1.71241	0.861001	-0.851404	4.85907	2.45559	3.70108
Q9EQK5	Major vault protein OS=Mus musculus OX=10090 GN=Mvp PE=1 SV=4	Mvp	0.00488757	0.00554564	0.00444403	0.00378384	0.00430947	0.00418207	0.00384188	0.00425565	0.00419858	0.00495908	0.00409179	0.00409871	-1.21196	1.00169	-1.20991	0.0581461	0.0888113	0.993058	0.0770256	-0.277339	0.00243496	-0.274904	1.05153	0.00302556	1.11336
Q91ZJ5	UTP--glucose-1-phosphate uridylyltransferase OS=Mus musculus OX=10090 GN=Ugp2 PE=1 SV=3	Ugp2	0.0113768	0.0109853	0.00988797	0.00443522	0.00465236	0.00496342	0.00648027	0.00722916	0.0079084	0.01075	0.00468367	0.00720594	-2.29522	1.53853	-1.49183	5.2878e-05	4.23365e-05	0.00457368	0.000958005	-1.19863	0.621549	-0.577082	4.37329	2.33973	3.01863
P22892	AP-1 complex subunit gamma-1 OS=Mus musculus OX=10090 GN=Ap1g1 PE=1 SV=3	Ap1g1	0.00776399	0.0087936	0.00664176	0.0065608	0.0059638	0.00648296	0.0076103	0.00966051	0.0105353	0.00773312	0.00633586	0.00926871	-1.22053	1.4629	1.19857	0.0352809	0.25625	0.0294853	0.268876	-0.287511	0.54883	0.261319	0.591337	1.53039	0.570447
Q9D8E6	Large ribosomal subunit protein uL4 OS=Mus musculus OX=10090 GN=Rpl4 PE=1 SV=3	Rpl4	0.0210927	0.0167661	0.021979	0.00529322	0.00480027	0.00600476	0.00605661	0.00709023	0.00759394	0.0199459	0.00536608	0.00691359	-3.71704	1.28839	-2.88503	6.81192e-05	8.65122e-05	0.389602	0.00019127	-1.89415	0.365566	-1.52859	4.06292	0.409379	3.71835
Q9QYC0	Alpha-adducin OS=Mus musculus OX=10090 GN=Add1 PE=1 SV=2	Add1	0.0059976	0.00566994	0.00528168	0.00280065	0.00250918	0.00324623	0.0043591	0.00463721	0.00521736	0.00564974	0.00285202	0.00473789	-1.98096	1.66124	-1.19246	9.39206e-05	8.56393e-05	0.000633443	0.038782	-0.986201	0.73226	-0.253941	4.06733	3.19829	1.41137
Q9CWK8	Sorting nexin-2 OS=Mus musculus OX=10090 GN=Snx2 PE=1 SV=2	Snx2	0.00758638	0.00938005	0.00846485	0.00848648	0.00800812	0.0100881	0.0107564	0.0114645	0.0131906	0.00847709	0.00886091	0.0118039	1.04528	1.33213	1.39244	0.00467629	0.908921	0.00629842	0.00965245	0.0638856	0.413731	0.477617	0.0414741	2.20077	2.01536
Q60598	Src substrate cortactin OS=Mus musculus OX=10090 GN=Cttn PE=1 SV=2	Cttn	0.00688682	0.00666212	0.00544443	0.00619794	0.00598423	0.00768413	0.00678904	0.00821982	0.00861896	0.00633112	0.0066221	0.00787594	1.04596	1.18934	1.244	0.0422376	0.887225	0.0475849	0.0856707	0.0648274	0.250164	0.314991	0.0519664	1.32253	1.06717
P97429	Annexin A4 OS=Mus musculus OX=10090 GN=Anxa4 PE=1 SV=4	Anxa4	0.0121732	0.0129505	0.0104629	0.0128024	0.0114994	0.0137849	0.0136419	0.0158248	0.0197521	0.0118622	0.0126956	0.0164063	1.07026	1.29228	1.38307	0.049324	0.998922	0.0729414	0.0689959	0.0979548	0.369921	0.467876	0.000468291	1.13703	1.16118
P70168	Importin subunit beta-1 OS=Mus musculus OX=10090 GN=Kpnb1 PE=1 SV=2	Kpnb1	0.00970654	0.00977445	0.00795836	0.012512	0.0118837	0.014463	0.0131347	0.0151619	0.0176642	0.00914645	0.0129529	0.0153203	1.41617	1.18277	1.675	0.0059695	0.10436	0.077317	0.00483392	0.50199	0.242169	0.744159	0.981467	1.11173	2.3157
P61922	4-aminobutyrate aminotransferase, mitochondrial OS=Mus musculus OX=10090 GN=Abat PE=1 SV=1	Abat	0.0164141	0.013821	0.0143104	0.00371106	0.00413513	0.00445884	0.00939925	0.0115327	0.0107135	0.0148485	0.00410168	0.0105485	-3.62009	2.57175	-1.40764	3.7929e-05	3.09618e-05	0.000543315	0.00499688	-1.85603	1.36275	-0.493279	4.50917	3.26495	2.3013
Q61739	Integrin alpha-6 OS=Mus musculus OX=10090 GN=Itga6 PE=1 SV=3	Itga6	0.00689477	0.00745284	0.00620811	0.00401249	0.00386439	0.00416685	0.00566379	0.00706616	0.00735209	0.0068519	0.00401458	0.00669401	-1.70676	1.66743	-1.02359	0.00214184	0.00315587	0.00417558	0.950687	-0.771257	0.737623	-0.0336339	2.50088	2.37928	0.0219622
P23953	Carboxylesterase 1C OS=Mus musculus OX=10090 GN=Ces1c PE=1 SV=4	Ces1c	0.0163024	0.00901013	0.0115936	0.0216743	0.0227439	0.0216473	0.0218781	0.0258748	0.0216995	0.0123021	0.0220218	0.0231508	1.79009	1.05127	1.88186	0.00347067	0.00696132	0.929822	0.00486498	0.840034	0.0721274	0.912162	2.15731	0.0316001	2.31292
Q91V76	Ester hydrolase C11orf54 homolog OS=Mus musculus OX=10090 PE=1 SV=1		0.0431063	0.0433325	0.0365728	0.0147751	0.0151295	0.0172551	0.0293904	0.0327503	0.0340037	0.0410039	0.0157199	0.0320482	-2.6084	2.0387	-1.27945	5.34345e-05	4.59062e-05	0.000502875	0.0134486	-1.38317	1.02765	-0.355518	4.33813	3.29854	1.87132
Q6GQT9	BOS complex subunit NOMO1 OS=Mus musculus OX=10090 GN=Nomo1 PE=1 SV=1	Nomo1	0.00433021	0.00450399	0.00475162	0.00280931	0.0025579	0.00285007	0.00344588	0.00469048	0.00449986	0.00452861	0.00273909	0.00421207	-1.65332	1.53776	-1.07515	0.00298552	0.00340674	0.00843138	0.639886	-0.725368	0.62083	-0.104538	2.46766	2.0741	0.193898
Q9WV80	Sorting nexin-1 OS=Mus musculus OX=10090 GN=Snx1 PE=1 SV=1	Snx1	0.00996022	0.0110072	0.00934653	0.00385746	0.00470977	0.00547658	0.00735814	0.00777838	0.00810045	0.0101047	0.00468127	0.00774566	-2.15853	1.65461	-1.30456	7.71631e-05	6.22224e-05	0.00124717	0.00715281	-1.11005	0.726487	-0.38356	4.20605	2.90407	2.14552
Q62188	Dihydropyrimidinase-related protein 3 OS=Mus musculus OX=10090 GN=Dpysl3 PE=1 SV=1	Dpysl3	0.00444456	0.00549323	0.004706	0.00947604	0.0088492	0.0107952	0.0083352	0.0080031	0.0137308	0.00488126	0.0097068	0.0100231	1.98858	1.03258	2.05337	0.0341894	0.0791657	0.81302	0.0366265	0.991741	0.0462537	1.038	1.10146	0.089899	1.4362
A2AJL3	FGGY carbohydrate kinase domain-containing protein OS=Mus musculus OX=10090 GN=Fggy PE=1 SV=1	Fggy	0.00683675	0.00659884	0.00606373	0.00123691	0.00131853	0.00143146	0.00258509	0.00299574	0.00310915	0.00649977	0.00132897	0.00289666	-4.89085	2.17963	-2.24389	1.29152e-06	1.16041e-06	0.00101351	1.02278e-05	-2.29009	1.12409	-1.166	5.93539	2.99417	4.99022
P29758	Ornithine aminotransferase, mitochondrial OS=Mus musculus OX=10090 GN=Oat PE=1 SV=1	Oat	0.0199851	0.0165826	0.0170463	0.0174134	0.0197985	0.0219331	0.0220059	0.0232077	0.0265373	0.0178713	0.019715	0.023917	1.10316	1.21314	1.33829	0.0173054	0.755624	0.0441407	0.0187142	0.141647	0.278742	0.420389	0.121694	1.35516	1.72783
P17426	AP-2 complex subunit alpha-1 OS=Mus musculus OX=10090 GN=Ap2a1 PE=1 SV=1	Ap2a1	0.00184072	0.00195466	0.00179669	0.00317069	0.0031312	0.00377078	0.0035463	0.00434991	0.00418467	0.00186402	0.00335755	0.00402696	1.80124	1.19937	2.16036	0.00012599	0.0018471	0.0117203	0.000102234	0.848992	0.26228	1.11127	2.73351	1.93106	3.9904
Q61699	Heat shock protein 105 kDa OS=Mus musculus OX=10090 GN=Hsph1 PE=1 SV=2	Hsph1	0.0039948	0.00607847	0.00440801	0.00333415	0.00377861	0.00484639	0.00579747	0.006281	0.00610101	0.00482709	0.00398638	0.00605982	-1.2109	1.52013	1.25538	0.0126054	0.15148	0.0103088	0.139237	-0.276074	0.604196	0.328122	0.819645	1.98679	0.856246
O70318	Band 4.1-like protein 2 OS=Mus musculus OX=10090 GN=Epb41l2 PE=1 SV=2	Epb41l2	0.0022654	0.00233905	0.00187476	0.00449767	0.00399804	0.00672543	0.00733229	0.00529323	0.00673064	0.00215974	0.00507371	0.00645205	2.34922	1.27166	2.98742	0.000560076	0.0206274	0.0114034	0.000444933	1.23218	0.346718	1.5789	1.68556	1.94296	3.35171
Q6PDN3	Myosin light chain kinase, smooth muscle OS=Mus musculus OX=10090 GN=Mylk PE=1 SV=3	Mylk	0.00692888	0.00762057	0.0070417	0.00919249	0.00654162	0.00933028	0.00913332	0.00932681	0.0157736	0.00719705	0.0083548	0.0114113	1.16086	1.36583	1.58555	0.124024	0.992332	0.17766	0.152867	0.2152	0.44978	0.66498	0.00334286	0.750411	0.815687
Q8C1B7	Septin-11 OS=Mus musculus OX=10090 GN=Septin11 PE=1 SV=4	Septin11	0.00768555	0.00842058	0.0065614	0.00586907	0.00482506	0.00613418	0.00590862	0.00657985	0.00875509	0.00755584	0.00560943	0.00708119	-1.34699	1.26237	-1.06703	0.0740371	0.0772469	0.153962	0.854286	-0.429737	0.336136	-0.0936018	1.11212	0.812587	0.0683966
Q62095	ATP-dependent RNA helicase DDX3Y OS=Mus musculus OX=10090 GN=Ddx3y PE=1 SV=2	Ddx3y			0.000223309	3.82096e-05						0.000223309	3.82096e-05		-5.84431
Q8BMF4	Dihydrolipoyllysine-residue acetyltransferase component of pyruvate dehydrogenase complex, mitochondrial OS=Mus musculus OX=10090 GN=Dlat PE=1 SV=2	Dlat	0.0220263	0.0195848	0.0202131	0.00886034	0.00933766	0.00983464	0.0166656	0.0175763	0.0158949	0.020608	0.00934421	0.0167123	-2.20543	1.78852	-1.23311	1.22763e-05	1.0575e-05	0.000118373	0.00422435	-1.14106	0.838764	-0.302298	4.97572	3.92675	2.37424
Q6ZQM8	UDP-glucuronosyltransferase 1A7 OS=Mus musculus OX=10090 GN=Ugt1a7 PE=1 SV=1	Ugt1a7	0.00261076	0.00251	0.00304685	0.000652142	0.000738012	0.000873179	0.00104779	0.00124993	0.00140448	0.00272254	0.000754444	0.00123407	-3.60866	1.63573	-2.20615	4.00188e-05	3.88066e-05	0.0391061	0.000218395	-1.85146	0.709937	-1.14153	4.41109	1.40776	3.66076
Q8BIJ6	Isoleucine--tRNA ligase, mitochondrial OS=Mus musculus OX=10090 GN=Iars2 PE=1 SV=1	Iars2	0.0061602	0.00678601	0.0061676	0.00326328	0.00332707	0.00364743	0.00606365	0.00652741	0.00628791	0.00637127	0.0034126	0.00629299	-1.86699	1.84405	-1.01244	7.64791e-06	1.29106e-05	1.50214e-05	0.921823	-0.900711	0.882876	-0.0178353	4.88905	4.82329	0.0353525
Q9D1A2	Cytosolic non-specific dipeptidase OS=Mus musculus OX=10090 GN=Cndp2 PE=1 SV=1	Cndp2	0.0110497	0.0111752	0.00917154	0.00864802	0.0100988	0.0122313	0.0148327	0.0148852	0.0157791	0.0104655	0.010326	0.0151657	-1.0135	1.46869	1.44912	0.000460729	0.493314	0.000549632	0.0013536	-0.019353	0.554528	0.535175	0.306876	3.25993	2.86851
Q8BML9	Glutamine--tRNA ligase OS=Mus musculus OX=10090 GN=Qars1 PE=1 SV=1	Qars1	0.00487437	0.00474873	0.00412684	0.00479381	0.00470724	0.00581165	0.00640288	0.00756616	0.00867542	0.00458331	0.00510423	0.00754816	1.11366	1.4788	1.64688	0.00325176	0.961215	0.00619208	0.0047691	0.155304	0.56443	0.719734	0.0171797	2.20816	2.32156
Q8CG76	Aflatoxin B1 aldehyde reductase member 2 OS=Mus musculus OX=10090 GN=Akr7a2 PE=1 SV=3	Akr7a2	0.0263481	0.0256376	0.0242619	0.00753022	0.00711189	0.00846125	0.0160409	0.0150552	0.0170278	0.0254159	0.00770112	0.0160413	-3.30028	2.08298	-1.58441	6.43716e-07	5.02019e-07	3.61679e-05	2.48769e-05	-1.72259	1.05865	-0.663942	6.29928	4.44168	4.6042
Q810B6	Rabankyrin-5 OS=Mus musculus OX=10090 GN=Ankfy1 PE=1 SV=2	Ankfy1	0.00394446	0.00423291	0.00373774	0.00268916	0.00269207	0.00373598	0.00417255	0.00425849	0.0047388	0.0039717	0.00303907	0.00438995	-1.30688	1.4445	1.10531	0.000236675	0.00111577	0.000235222	0.139773	-0.386127	0.530573	0.144446	2.95243	3.62852	0.854576
Q8BSL7	ADP-ribosylation factor 2 OS=Mus musculus OX=10090 GN=Arf2 PE=1 SV=2	Arf2	6.79689e-05	7.79939e-05	4.87969e-05	9.17983e-05	8.97128e-05	0.000125722	0.000105296	0.000177025	0.000118089	6.49199e-05	0.000102411	0.00013347	1.5775	1.30328	2.05592	0.0323893	0.437124	0.144951	0.0282583	0.65764	0.382146	1.03979	0.359396	0.838778	1.54885
Q6P8X1	Sorting nexin-6 OS=Mus musculus OX=10090 GN=Snx6 PE=1 SV=2	Snx6	0.00394211	0.00433104	0.00334945	0.00385368	0.00360696	0.00370391	0.00483373	0.00544156	0.00604808	0.0038742	0.00372152	0.00544112	-1.04103	1.46207	1.40445	0.00639054	0.877136	0.00818114	0.0137745	-0.0580091	0.548014	0.490005	0.0569328	2.08719	1.86092
P80317	T-complex protein 1 subunit zeta OS=Mus musculus OX=10090 GN=Cct6a PE=1 SV=3	Cct6a	0.0139332	0.0145204	0.0128559	0.0121023	0.0125147	0.0144037	0.015298	0.0168932	0.0187867	0.0137698	0.0130069	0.0169926	-1.05866	1.30643	1.23405	0.00634341	0.350678	0.00582137	0.029768	-0.0822339	0.38563	0.303396	0.455092	2.23497	1.52625
P18760	Cofilin-1 OS=Mus musculus OX=10090 GN=Cfl1 PE=1 SV=3	Cfl1	0.0226681	0.0317783	0.0218215	0.0309856	0.0273398	0.0403281	0.0330552	0.0344032	0.0464267	0.0254226	0.0328845	0.0379617	1.29351	1.1544	1.49323	0.069358	0.770158	0.167015	0.0682624	0.371294	0.207139	0.578433	0.11342	0.777245	1.16582
Q3THK7	GMP synthase [glutamine-hydrolyzing] OS=Mus musculus OX=10090 GN=Gmps PE=1 SV=2	Gmps	0.00380851	0.00392474	0.00301611	0.00404123	0.00397179	0.00459542	0.0054104	0.00609567	0.00640992	0.00358312	0.00420281	0.00597199	1.17295	1.42095	1.6667	0.000829384	0.48184	0.00257658	0.000946471	0.23014	0.506857	0.736997	0.317097	2.58896	3.02389
Q9DCL9	Bifunctional phosphoribosylaminoimidazole carboxylase/phosphoribosylaminoimidazole succinocarboxamide synthetase OS=Mus musculus OX=10090 GN=Paics PE=1 SV=4	Paics	0.0124947	0.0131765	0.0111084	0.00728562	0.0083081	0.00897506	0.00993008	0.0124807	0.0141187	0.0122599	0.00818959	0.0121765	-1.49701	1.48682	-1.00685	0.014987	0.022352	0.0243073	0.997089	-0.582081	0.572234	-0.00984708	1.65068	1.61426	0.00126627
P10852	Amino acid transporter heavy chain SLC3A2 OS=Mus musculus OX=10090 GN=Slc3a2 PE=1 SV=1	Slc3a2	0.0140741	0.0153204	0.0151116	0.00710879	0.0055665	0.00544874	0.0100642	0.0185631	0.0160497	0.0148354	0.00604134	0.0148923	-2.45564	2.46507	1.00384	0.00904084	0.0146281	0.0142048	0.999604	-1.2961	1.30163	0.00552811	1.83481	1.84756	0.000172159
Q9WVA4	Transgelin-2 OS=Mus musculus OX=10090 GN=Tagln2 PE=1 SV=4	Tagln2	0.023639	0.0262886	0.0221759	0.0230511	0.0223448	0.0292858	0.0202669	0.0194921	0.0277542	0.0240345	0.0248939	0.0225044	1.03575	-1.10618	-1.06799	0.776303	0.818644	0.999437	0.801937	0.0506823	-0.145583	-0.0949012	0.0869047	0.000244506	0.0958597
Q02819	Nucleobindin-1 OS=Mus musculus OX=10090 GN=Nucb1 PE=1 SV=2	Nucb1	0.00640421	0.00634727	0.0054099	0.00471032	0.00475689	0.00524762	0.00635014	0.00704309	0.00828306	0.00605379	0.00490494	0.00722543	-1.23422	1.47309	1.19354	0.00998604	0.106185	0.00815438	0.148892	-0.303603	0.558847	0.255244	0.973936	2.08861	0.827128
Q91VM9	Inorganic pyrophosphatase 2, mitochondrial OS=Mus musculus OX=10090 GN=Ppa2 PE=1 SV=1	Ppa2	0.0106451	0.00963078	0.00854457	0.00326324	0.0035472	0.00430628	0.0066955	0.00784555	0.00783643	0.00960683	0.00370557	0.00745916	-2.59254	2.01296	-1.28792	0.000131407	0.000112508	0.00121872	0.0252532	-1.37436	1.00932	-0.365047	3.94882	2.9141	1.59768
Q8R0N6	Hydroxyacid-oxoacid transhydrogenase, mitochondrial OS=Mus musculus OX=10090 GN=Adhfe1 PE=1 SV=2	Adhfe1	0.0100617	0.00937204	0.00985062	0.00208998	0.00207871	0.00218656	0.00564072	0.00562563	0.00546039	0.00976146	0.00211842	0.00557558	-4.6079	2.63195	-1.75075	2.79164e-08	2.19005e-08	2.39299e-06	8.18196e-07	-2.20411	1.39613	-0.807976	7.65955	5.62106	6.08714
Q99L13	3-hydroxyisobutyrate dehydrogenase, mitochondrial OS=Mus musculus OX=10090 GN=Hibadh PE=1 SV=1	Hibadh	0.016965	0.0169023	0.0154822	0.00373735	0.00446775	0.00570773	0.0110588	0.011389	0.0111643	0.0164498	0.00463761	0.0112041	-3.54705	2.41591	-1.4682	5.11098e-07	4.06134e-07	1.11993e-05	5.90007e-05	-1.82662	1.27257	-0.554051	6.39133	4.95081	4.22914
P26638	Serine--tRNA ligase, cytoplasmic OS=Mus musculus OX=10090 GN=Sars1 PE=1 SV=3	Sars1	0.00885758	0.00884605	0.00764454	0.00613147	0.00662025	0.00769278	0.00792294	0.00917491	0.0104453	0.00844939	0.00681483	0.00918105	-1.23985	1.34722	1.08659	0.0187406	0.0633233	0.018001	0.57181	-0.310169	0.429982	0.119813	1.19844	1.7447	0.242749
Q501J6	Probable ATP-dependent RNA helicase DDX17 OS=Mus musculus OX=10090 GN=Ddx17 PE=1 SV=1	Ddx17	0.00530494	0.00558476	0.00497018	0.00510078	0.00337319	0.00443169	0.00499421	0.00595722	0.00665432	0.00528663	0.00430189	0.00586858	-1.22891	1.36419	1.11008	0.0550553	0.164873	0.0512477	0.646263	-0.297379	0.448043	0.150664	0.78285	1.29033	0.189591
Q8BP47	Asparagine--tRNA ligase, cytoplasmic OS=Mus musculus OX=10090 GN=Nars1 PE=1 SV=2	Nars1	0.00618174	0.00627046	0.00562211	0.00487878	0.00482685	0.00553174	0.00542561	0.00611901	0.00766349	0.00602477	0.00507912	0.0064027	-1.18618	1.26059	1.06273	0.074176	0.172321	0.0735883	0.789191	-0.246327	0.334101	0.0877742	0.763663	1.13319	0.102818
P60335	Poly(rC)-binding protein 1 OS=Mus musculus OX=10090 GN=Pcbp1 PE=1 SV=1	Pcbp1	0.0156864	0.0194825	0.0157637	0.0165379	0.0175098	0.0199532	0.020445	0.0224839	0.0241034	0.0169775	0.0180003	0.0223441	1.06024	1.24132	1.3161	0.0125129	0.987269	0.0214706	0.0180612	0.0843944	0.311873	0.396268	0.00556439	1.66816	1.74325
O08709	Peroxiredoxin-6 OS=Mus musculus OX=10090 GN=Prdx6 PE=1 SV=3	Prdx6	0.0354616	0.0360132	0.033372	0.0180813	0.0174136	0.0225662	0.0293003	0.0292019	0.0361276	0.0349489	0.0193537	0.0315433	-1.8058	1.62983	-1.10797	0.000288454	0.000314617	0.00104769	0.276785	-0.852637	0.704722	-0.147915	3.50222	2.97977	0.557857
Q8BKC5	Importin-5 OS=Mus musculus OX=10090 GN=Ipo5 PE=1 SV=3	Ipo5	0.00322694	0.00352564	0.00257569	0.00403655	0.00379756	0.00505962	0.00460898	0.00517721	0.00568618	0.00310942	0.00429791	0.00515746	1.38222	1.19999	1.65865	0.00305932	0.148643	0.0241397	0.00258826	0.466989	0.263024	0.730013	0.827857	1.61727	2.58699
P62196	26S proteasome regulatory subunit 8 OS=Mus musculus OX=10090 GN=Psmc5 PE=1 SV=1	Psmc5	0.00788325	0.00746439	0.00684317	0.00694254	0.00704979	0.00741487	0.00876913	0.00892315	0.0105821	0.00739693	0.00713573	0.00942481	-1.03661	1.32079	1.27415	0.00845401	0.763748	0.00969625	0.0212063	-0.0518665	0.401402	0.349536	0.11705	2.0134	1.67353
Q00897	Alpha-1-antitrypsin 1-4 OS=Mus musculus OX=10090 GN=Serpina1d PE=1 SV=1	Serpina1d	0.00737386	0.0053167	0.00533311	0.045516	0.0564575	0.0588405	0.0421895	0.0460252	0.0435582	0.00600789	0.0536046	0.0439243	8.92237	-1.22039	7.3111	1.33884e-05	1.49002e-05	0.0691691	5.06946e-05	3.15743	-0.287338	2.87009	4.82681	1.16009	4.29504
Q9DCW4	Electron transfer flavoprotein subunit beta OS=Mus musculus OX=10090 GN=Etfb PE=1 SV=3	Etfb	0.0580049	0.0574722	0.0557367	0.0188543	0.021048	0.0220467	0.049809	0.0496263	0.0402183	0.0570713	0.0206497	0.0465512	-2.76379	2.25433	-1.22599	2.66563e-05	2.4783e-05	0.000172307	0.0191707	-1.46665	1.1727	-0.293945	4.60585	3.7637	1.71736
Q99LF4	RNA-splicing ligase RtcB homolog OS=Mus musculus OX=10090 GN=Rtcb PE=1 SV=1	Rtcb	0.00914623	0.00942945	0.00813363	0.00514249	0.0043223	0.00515212	0.00872955	0.00946145	0.00973746	0.00890311	0.0048723	0.00930949	-1.82729	1.9107	1.04565	8.981e-05	0.000211653	0.000126975	0.671342	-0.869705	0.934098	0.0643933	3.67438	3.89628	0.173056
O88343	Electrogenic sodium bicarbonate cotransporter 1 OS=Mus musculus OX=10090 GN=Slc4a4 PE=1 SV=2	Slc4a4	0.0102528	0.013008	0.0135599	0.00416143	0.00362206	0.00505214	0.00682322	0.0147046	0.0112656	0.0122735	0.00427855	0.0109311	-2.86862	2.55487	-1.1228	0.0125782	0.0143502	0.0302865	0.796095	-1.52036	1.35325	-0.167106	1.84314	1.51875	0.0990354
Q9EQH2	Endoplasmic reticulum aminopeptidase 1 OS=Mus musculus OX=10090 GN=Erap1 PE=1 SV=2	Erap1	0.00347592	0.00435115	0.00324277	0.0033258	0.00342457	0.00407013	0.00345075	0.00441588	0.00574469	0.00368995	0.00360683	0.00453711	-1.02304	1.25792	1.22959	0.229273	0.87881	0.224446	0.403085	-0.0328678	0.33104	0.298172	0.0561049	0.648888	0.394604
P50518	V-type proton ATPase subunit E 1 OS=Mus musculus OX=10090 GN=Atp6v1e1 PE=1 SV=2	Atp6v1e1	0.0167447	0.0168735	0.0147278	0.00613642	0.00689141	0.00705308	0.00994947	0.0117075	0.0130481	0.0161154	0.00669364	0.0115683	-2.40756	1.72826	-1.39306	0.000182673	0.000143975	0.00487244	0.00723344	-1.26757	0.789321	-0.478253	3.84171	2.31225	2.14066
P06801	NADP-dependent malic enzyme OS=Mus musculus OX=10090 GN=Me1 PE=1 SV=2	Me1	0.00689782	0.00644086	0.00614715	0.00293543	0.003033	0.00339714	0.00583295	0.00686937	0.00575255	0.00649528	0.00312186	0.00615163	-2.08058	1.9705	-1.05586	9.60738e-05	0.000131669	0.000236525	0.604967	-1.05699	0.978562	-0.078423	3.88052	3.62612	0.218268
Q921M3	Splicing factor 3B subunit 3 OS=Mus musculus OX=10090 GN=Sf3b3 PE=1 SV=1	Sf3b3	0.00439823	0.0051615	0.00423629	0.00548348	0.00523695	0.00585554	0.00606275	0.00705068	0.00786541	0.00459867	0.00552532	0.00699295	1.2015	1.26562	1.52065	0.00713624	0.367543	0.0327405	0.00655914	0.264842	0.339842	0.604684	0.434691	1.48491	2.18315
O70475	UDP-glucose 6-dehydrogenase OS=Mus musculus OX=10090 GN=Ugdh PE=1 SV=1	Ugdh	0.00536576	0.00486763	0.00482392	0.003537	0.00411462	0.00462206	0.00395573	0.00421311	0.0043346	0.0050191	0.00409123	0.00416781	-1.2268	1.01872	-1.20425	0.00729619	0.00748232	0.567016	0.0237364	-0.294896	0.0267577	-0.268139	2.12596	0.246405	1.62459
P07758	Alpha-1-antitrypsin 1-1 OS=Mus musculus OX=10090 GN=Serpina1a PE=1 SV=4	Serpina1a	0.0216524	0.0181038	0.0191179	0.0159029	0.0150227	0.0210135	0.015133	0.0170289	0.0180838	0.0196247	0.017313	0.0167486	-1.13352	-1.0337	-1.17173	0.0238207	0.0213609	0.466005	0.0987754	-0.180814	-0.0478205	-0.228634	1.67038	0.331609	1.00535
P23492	Purine nucleoside phosphorylase OS=Mus musculus OX=10090 GN=Pnp PE=1 SV=2	Pnp	0.0106777	0.0111548	0.00948759	0.00598207	0.00755858	0.00972027	0.0109577	0.0125958	0.0137574	0.01044	0.00775364	0.012437	-1.34647	1.60402	1.19128	0.00254968	0.0200593	0.00216425	0.140409	-0.429182	0.681692	0.25251	1.69768	2.66469	0.852606
P97328	Ketohexokinase OS=Mus musculus OX=10090 GN=Khk PE=1 SV=1	Khk	0.0143898	0.013549	0.0141739	0.00273716	0.00257705	0.00324612	0.00588131	0.0060576	0.00675989	0.0140376	0.00285344	0.00623294	-4.91953	2.18436	-2.25216	6.66389e-08	5.91988e-08	5.37241e-05	5.69416e-07	-2.29852	1.12721	-1.17131	7.22769	4.26983	6.24457
P28660	Nck-associated protein 1 OS=Mus musculus OX=10090 GN=Nckap1 PE=1 SV=2	Nckap1	0.00325991	0.00339592	0.00321181	0.0032773	0.00243232	0.00365925	0.00377825	0.00449168	0.00439261	0.00328921	0.00312296	0.00422085	-1.05324	1.35156	1.28324	0.00643854	0.208637	0.00545354	0.0458635	-0.0748307	0.434622	0.359791	0.680608	2.26332	1.33853
P00920	Carbonic anhydrase 2 OS=Mus musculus OX=10090 GN=Ca2 PE=1 SV=4	Ca2	0.0574231	0.0456927	0.0439823	0.0265923	0.0289359	0.0351568	0.030627	0.0382363	0.0373042	0.0490327	0.0302283	0.0353892	-1.62208	1.17073	-1.38553	0.00555838	0.00484908	0.247368	0.0335602	-0.697843	0.227408	-0.470435	2.31434	0.606657	1.47417
Q9D2G2	Dihydrolipoyllysine-residue succinyltransferase component of 2-oxoglutarate dehydrogenase complex, mitochondrial OS=Mus musculus OX=10090 GN=Dlst PE=1 SV=1	Dlst	0.0319503	0.0278199	0.0327841	0.0098742	0.00979598	0.0103338	0.0232286	0.025179	0.0241104	0.0308514	0.0100013	0.0241726	-3.08473	2.41694	-1.2763	1.15985e-05	1.02939e-05	9.45863e-05	0.00586509	-1.62515	1.27318	-0.351962	4.98742	4.02417	2.23173
Q80XL6	Acyl-CoA dehydrogenase family member 11 OS=Mus musculus OX=10090 GN=Acad11 PE=1 SV=2	Acad11	0.00616474	0.00485767	0.005175	0.000653327	0.000608808	0.000528625	0.00123847	0.0013772	0.00117236	0.00539914	0.00059692	0.00126268	-9.04499	2.11532	-4.27595	1.22976e-05	1.556e-05	0.201896	3.59282e-05	-3.17712	1.08088	-2.09624	4.80799	0.694871	4.44456
Q9CQ62	2,4-dienoyl-CoA reductase [(3E)-enoyl-CoA-producing], mitochondrial OS=Mus musculus OX=10090 GN=Decr1 PE=1 SV=1	Decr1	0.0222844	0.022433	0.020847	0.00769688	0.0080732	0.00896022	0.0216667	0.018519	0.0139761	0.0218548	0.00824344	0.0180539	-2.65118	2.1901	-1.21053	0.000786689	0.000747639	0.00400883	0.185589	-1.40663	1.131	-0.275637	3.12631	2.39698	0.731448
Q8K010	5-oxoprolinase OS=Mus musculus OX=10090 GN=Oplah PE=1 SV=1	Oplah	0.00373998	0.00367551	0.00402631	0.00412486	0.00378992	0.00420294	0.00600337	0.00555409	0.00608951	0.00381393	0.00403924	0.00588232	1.05907	1.45629	1.54232	4.81102e-05	0.886516	9.83215e-05	7.67179e-05	0.0828037	0.542302	0.625106	0.0523137	4.00735	4.1151
Q99JY9	Actin-related protein 3 OS=Mus musculus OX=10090 GN=Actr3 PE=1 SV=3	Actr3	0.0118666	0.0129886	0.0108259	0.0126422	0.012815	0.0142244	0.0122714	0.0150041	0.018071	0.0118937	0.0132272	0.0151155	1.11212	1.14276	1.27088	0.153105	0.829682	0.310468	0.148542	0.153308	0.192521	0.345829	0.0810881	0.507983	0.82815
Q8QZY1	Eukaryotic translation initiation factor 3 subunit L OS=Mus musculus OX=10090 GN=Eif3l PE=1 SV=1	Eif3l	0.00639118	0.00665944	0.00592235	0.00594794	0.00634459	0.00707308	0.00698377	0.00847292	0.00925327	0.00632432	0.0064552	0.00823665	1.02069	1.27597	1.30238	0.0222936	0.979835	0.0303499	0.0381981	0.0295509	0.351596	0.381147	0.00884691	1.51784	1.41796
Q61391	Neprilysin OS=Mus musculus OX=10090 GN=Mme PE=1 SV=3	Mme	0.00606276	0.00806823	0.00798497	0.00213284	0.00247149	0.00268079	0.00310927	0.00451697	0.00483604	0.00737199	0.00242837	0.0041541	-3.03577	1.71065	-1.77463	0.00102403	0.00087404	0.0915259	0.00848733	-1.60206	0.774545	-0.827519	3.05847	1.03846	2.07123
P27546	Microtubule-associated protein 4 OS=Mus musculus OX=10090 GN=Map4 PE=1 SV=3	Map4	0.0039779	0.00390509	0.00308834	0.00764489	0.00698191	0.00763783	0.00787685	0.00681828	0.0098744	0.00365711	0.00742154	0.00818984	2.02935	1.10352	2.23943	0.00280549	0.00979629	0.469274	0.00291845	1.02101	0.142116	1.16313	2.00894	0.328573	2.53485
Q99KK7	Dipeptidyl peptidase 3 OS=Mus musculus OX=10090 GN=Dpp3 PE=1 SV=2	Dpp3	0.00529537	0.00572293	0.00496251	0.00355432	0.00354271	0.00454554	0.00478392	0.0047775	0.00580897	0.00532694	0.00388085	0.00512346	-1.37262	1.32019	-1.03971	0.00329112	0.00418844	0.00760957	0.81925	-0.456933	0.400746	-0.056187	2.37795	2.11864	0.0865835
Q9CQQ7	ATP synthase F(0) complex subunit B1, mitochondrial OS=Mus musculus OX=10090 GN=Atp5pb PE=1 SV=1	Atp5pb	0.0168424	0.0225308	0.0216496	0.0108636	0.0097313	0.0135338	0.0153801	0.0260826	0.0259788	0.0203409	0.0113762	0.0224805	-1.78802	1.97609	1.10519	0.0188915	0.0454754	0.0208901	0.795118	-0.838362	0.98265	0.144288	1.34222	1.68006	0.0995682
P55302	Alpha-2-macroglobulin receptor-associated protein OS=Mus musculus OX=10090 GN=Lrpap1 PE=1 SV=1	Lrpap1	0.0151589	0.0158726	0.0141544	0.00438896	0.00447544	0.00556733	0.00878149	0.010923	0.0108646	0.015062	0.00481058	0.0101897	-3.13101	2.11819	-1.47815	1.70057e-05	1.33834e-05	0.000450617	0.00110556	-1.64663	1.08283	-0.563796	4.87343	3.34619	2.95642
Q9D8N0	Elongation factor 1-gamma OS=Mus musculus OX=10090 GN=Eef1g PE=1 SV=3	Eef1g	0.0162149	0.0167105	0.0149613	0.0173165	0.0189202	0.0218991	0.0193217	0.021474	0.0255528	0.0159622	0.0193786	0.0221162	1.21403	1.14127	1.38553	0.0239942	0.353869	0.129261	0.020525	0.279802	0.190636	0.470438	0.451158	0.888532	1.68772
P98078	Disabled homolog 2 OS=Mus musculus OX=10090 GN=Dab2 PE=1 SV=2	Dab2	0.0194055	0.0209878	0.0169886	0.0099569	0.0084986	0.0115933	0.0162016	0.0204365	0.01849	0.0191273	0.0100163	0.0183761	-1.90962	1.83462	-1.04088	0.000684148	0.000978426	0.00147738	0.862922	-0.933288	0.875483	-0.0578053	3.00947	2.83051	0.0640283
Q60932	Non-selective voltage-gated ion channel VDAC1 OS=Mus musculus OX=10090 GN=Vdac1 PE=1 SV=3	Vdac1	0.0329658	0.0369887	0.0464467	0.0103831	0.0130666	0.0167404	0.02181	0.0304196	0.0245399	0.0388004	0.0133967	0.0255898	-2.89626	1.91016	-1.51624	0.00155311	0.00123776	0.0330277	0.0351719	-1.53419	0.933691	-0.600501	2.90736	1.48112	1.4538
Q61033	Lamina-associated polypeptide 2, isoforms alpha/zeta OS=Mus musculus OX=10090 GN=Tmpo PE=1 SV=4	Tmpo	0.00501714	0.00579401	0.00458647	0.0059597	0.005664	0.00673604	0.00693196	0.00854369	0.00896868	0.00513254	0.00611991	0.00814811	1.19238	1.33141	1.58754	0.00493959	0.564292	0.0157618	0.00520432	0.253839	0.412954	0.666793	0.248496	1.80239	2.28364
Q68FL6	Methionine--tRNA ligase, cytoplasmic OS=Mus musculus OX=10090 GN=Mars1 PE=1 SV=1	Mars1	0.00319111	0.00339951	0.00280618	0.00238822	0.00289417	0.00323	0.00336294	0.00417298	0.00442722	0.00313227	0.00283746	0.00398771	-1.1039	1.40538	1.27311	0.022012	0.475428	0.0199165	0.0891901	-0.142607	0.490961	0.348355	0.322915	1.70079	1.04968
Q9WUB3	Glycogen phosphorylase, muscle form OS=Mus musculus OX=10090 GN=Pygm PE=1 SV=3	Pygm	0.00177569	0.00149717	0.00146682	0.000866143	0.000933316	0.000937769	0.00180592	0.00187235	0.00232578	0.00157989	0.000912409	0.00200135	-1.73156	2.19348	1.26676	0.00128142	0.0124736	0.00106745	0.0802816	-0.792072	1.13322	0.341147	1.90401	2.97165	1.09538
P40124	Adenylyl cyclase-associated protein 1 OS=Mus musculus OX=10090 GN=Cap1 PE=1 SV=4	Cap1	0.0100836	0.0109802	0.0088014	0.0163599	0.0172198	0.0192081	0.0167001	0.0179288	0.0218809	0.00995506	0.0175959	0.0188366	1.76754	1.07051	1.89216	0.00164181	0.0058917	0.415419	0.00172167	0.82174	0.0982966	0.920037	2.22976	0.381513	2.76405
Q99LC3	NADH dehydrogenase [ubiquinone] 1 alpha subcomplex subunit 10, mitochondrial OS=Mus musculus OX=10090 GN=Ndufa10 PE=1 SV=1	Ndufa10	0.0089556	0.00917166	0.0101666	0.00735847	0.00681	0.00805383	0.0101522	0.0130578	0.0103604	0.00943129	0.00740743	0.0111901	-1.27322	1.51066	1.18649	0.00695523	0.0602979	0.00575616	0.169126	-0.348481	0.59518	0.246699	1.2197	2.23987	0.771789
Q8BMK4	Cytoskeleton-associated protein 4 OS=Mus musculus OX=10090 GN=Ckap4 PE=1 SV=2	Ckap4	0.00361808	0.00434923	0.00426704	0.010983	0.00965887	0.0113329	0.0107831	0.00996655	0.0146008	0.00407812	0.0106582	0.0117835	2.61352	1.10558	2.88945	0.00183203	0.00664515	0.415556	0.00190621	1.38599	0.1448	1.53079	2.1775	0.38137	2.71983
Q8JZN5	Complex I assembly factor ACAD9, mitochondrial OS=Mus musculus OX=10090 GN=Acad9 PE=1 SV=2	Acad9	0.00456915	0.00504298	0.00553354	0.00329113	0.00340032	0.00402786	0.0058343	0.00639194	0.00646025	0.00504856	0.0035731	0.00622883	-1.41293	1.74326	1.23378	0.000156707	0.0023313	0.000126908	0.0133499	-0.498694	0.801785	0.303091	2.6324	3.89651	1.87452
P46460	Vesicle-fusing ATPase OS=Mus musculus OX=10090 GN=Nsf PE=1 SV=2	Nsf	0.00497869	0.00583456	0.00508193	0.00372063	0.00339448	0.00423061	0.00515421	0.00668542	0.00670451	0.00529839	0.0037819	0.00618138	-1.40099	1.63446	1.16665	0.00391234	0.0228485	0.00346567	0.238072	-0.486442	0.708817	0.222375	1.64114	2.46021	0.623292
Q8VEM8	Solute carrier family 25 member 3 OS=Mus musculus OX=10090 GN=Slc25a3 PE=1 SV=1	Slc25a3	0.0375716	0.0476912	0.0500671	0.0203212	0.0193522	0.0257618	0.0344723	0.0501285	0.0466273	0.04511	0.0218117	0.0437427	-2.06815	2.00547	-1.03126	0.00365994	0.00532368	0.00697674	0.959667	-1.04834	1.00394	-0.0444041	2.27379	2.15635	0.0178793
Q3TW96	UDP-N-acetylhexosamine pyrophosphorylase-like protein 1 OS=Mus musculus OX=10090 GN=Uap1l1 PE=1 SV=1	Uap1l1	0.0142381	0.0136705	0.0120948	0.0061133	0.00672259	0.0075602	0.0123115	0.0140501	0.0138091	0.0133345	0.0067987	0.0133902	-1.96133	1.96953	1.00418	9.56566e-05	0.000174652	0.000166774	0.99657	-0.971832	0.977853	0.00602107	3.75783	3.77787	0.00149227
P70699	Lysosomal alpha-glucosidase OS=Mus musculus OX=10090 GN=Gaa PE=1 SV=2	Gaa	0.00287316	0.00257726	0.00244678	0.00228448	0.00255617	0.00294623	0.0031988	0.00348275	0.00433009	0.0026324	0.00259562	0.00367055	-1.01417	1.41413	1.39437	0.0150112	0.851851	0.0176977	0.0333124	-0.0202975	0.499914	0.479617	0.0696366	1.75208	1.47739
P70441	Na(+)/H(+) exchange regulatory cofactor NHE-RF1 OS=Mus musculus OX=10090 GN=Nherf1 PE=1 SV=3	Nherf1	0.025227	0.0250316	0.0235502	0.00675205	0.00671551	0.00749718	0.0127848	0.0141929	0.0124647	0.0246029	0.00698825	0.0131475	-3.52061	1.88137	-1.8713	3.15804e-07	2.65847e-07	0.000108891	3.73216e-06	-1.81583	0.911784	-0.904043	6.57537	3.96301	5.42804
Q9DCJ9	N-acetylneuraminate lyase OS=Mus musculus OX=10090 GN=Npl PE=1 SV=1	Npl	0.0123131	0.0142422	0.0100322	0.00642007	0.00654216	0.00775073	0.012117	0.0138088	0.0154483	0.0121959	0.00690432	0.0137914	-1.76641	1.9975	1.13082	0.00279261	0.00980405	0.00289937	0.465232	-0.82082	0.998195	0.177375	2.00859	2.5377	0.332331
O08810	116 kDa U5 small nuclear ribonucleoprotein component OS=Mus musculus OX=10090 GN=Eftud2 PE=1 SV=1	Eftud2	0.0027478	0.00292484	0.00259469	0.00365725	0.0034747	0.00392217	0.00395599	0.00472184	0.00567876	0.00275578	0.00368471	0.00478553	1.33708	1.29875	1.73655	0.00793015	0.227472	0.0546833	0.00671993	0.419091	0.377129	0.79622	0.643073	1.26215	2.17264
Q9QXD1	Peroxisomal acyl-coenzyme A oxidase 2 OS=Mus musculus OX=10090 GN=Acox2 PE=1 SV=2	Acox2	0.00445706	0.00346006	0.00446244	0.000441538	0.000509366	0.000480217	0.00158353	0.00154072	0.00142801	0.00412652	0.00047704	0.00151742	-8.65026	3.18091	-2.71943	3.06515e-05	2.86363e-05	0.0223716	0.000193559	-3.11274	1.66944	-1.44331	4.54308	1.6503	3.71319
Q9QWR8	Alpha-N-acetylgalactosaminidase OS=Mus musculus OX=10090 GN=Naga PE=1 SV=2	Naga	0.00510113	0.00608085	0.00470218	0.00358856	0.00413051	0.0034454	0.00496678	0.00501041	0.0057135	0.00529472	0.00372149	0.00523023	-1.42274	1.40541	-1.01233	0.0298988	0.0406935	0.0491869	0.986834	-0.508674	0.490993	-0.0176806	1.39047	1.30815	0.00575577
Q8CIM7	Cytochrome P450 2D26 OS=Mus musculus OX=10090 GN=Cyp2d26 PE=1 SV=1	Cyp2d26	0.0158243	0.0146401	0.0142558	0.00297899	0.00302242	0.00325127	0.00851731	0.0107683	0.00813362	0.0149067	0.00308423	0.00913973	-4.83322	2.96338	-1.63098	1.5149e-05	1.18527e-05	0.000525739	0.000735851	-2.27298	1.56724	-0.705742	4.92618	3.27923	3.13321
Q8R0I0	Angiotensin-converting enzyme 2 OS=Mus musculus OX=10090 GN=Ace2 PE=1 SV=1	Ace2	0.00273305	0.00344025	0.00411609	0.000257391	0.00033505	0.000268123	0.000407357	0.000600639	0.000470558	0.0034298	0.000286855	0.000492851	-11.9566	1.71812	-6.95909	0.000129353	0.000195824	0.847031	0.000275496	-3.57973	0.780833	-2.7989	3.70813	0.0721009	3.55988
Q60759	Glutaryl-CoA dehydrogenase, mitochondrial OS=Mus musculus OX=10090 GN=Gcdh PE=1 SV=2	Gcdh	0.0155671	0.0132407	0.0149393	0.00295943	0.00346791	0.00370932	0.00866285	0.00881534	0.00784821	0.0145824	0.00337889	0.00844213	-4.31573	2.49849	-1.72733	6.33614e-06	4.98447e-06	0.00045879	0.000170146	-2.10961	1.32106	-0.788546	5.30238	3.33839	3.76918
Q99KC8	von Willebrand factor A domain-containing protein 5A OS=Mus musculus OX=10090 GN=Vwa5a PE=1 SV=2	Vwa5a	0.00563033	0.0062919	0.00518954	0.00727392	0.00709167	0.00845726	0.00761676	0.0079459	0.0102448	0.00570392	0.00760762	0.00860249	1.33375	1.13077	1.50817	0.0203971	0.19383	0.193303	0.0168315	0.41549	0.177309	0.592799	0.71258	0.713762	1.77388
Q9WVE8	Protein kinase C and casein kinase substrate in neurons protein 2 OS=Mus musculus OX=10090 GN=Pacsin2 PE=1 SV=1	Pacsin2	0.0115041	0.0107842	0.0103252	0.00396571	0.00408271	0.00421488	0.00625979	0.00683136	0.00685811	0.0108712	0.00408777	0.00664975	-2.65944	1.62675	-1.63482	2.23663e-06	1.84232e-06	0.000482593	3.10681e-05	-1.41112	0.701988	-0.709132	5.73464	3.31642	4.50768
P68040	Small ribosomal subunit protein RACK1 OS=Mus musculus OX=10090 GN=Rack1 PE=1 SV=3	Rack1	0.0174526	0.0199514	0.0160351	0.0148382	0.0145321	0.0167339	0.0159878	0.0192389	0.014847	0.017813	0.0153681	0.0166913	-1.15909	1.0861	-1.06721	0.157521	0.144337	0.379975	0.724363	-0.212996	0.119157	-0.0938391	0.840622	0.420245	0.140043
Q9DBE0	Cysteine sulfinic acid decarboxylase OS=Mus musculus OX=10090 GN=Csad PE=1 SV=1	Csad	0.00926907	0.0086326	0.00829826	0.00404972	0.0040156	0.00394072	0.00765945	0.00866446	0.00766295	0.00873331	0.00400201	0.00799562	-2.18223	1.9979	-1.09226	2.5018e-05	2.99391e-05	8.01598e-05	0.179687	-1.1258	0.998485	-0.127318	4.52376	4.09604	0.745484
Q9Z1T1	AP-3 complex subunit beta-1 OS=Mus musculus OX=10090 GN=Ap3b1 PE=1 SV=2	Ap3b1	0.003927	0.00407214	0.00371915	0.00221848	0.00215281	0.00257284	0.00345903	0.00369782	0.00447242	0.00390609	0.00231471	0.00387642	-1.68751	1.67469	-1.00766	0.000889337	0.00146352	0.00160399	0.993066	-0.754895	0.743893	-0.0110019	2.8346	2.7948	0.00302208
Q9DCD0	6-phosphogluconate dehydrogenase, decarboxylating OS=Mus musculus OX=10090 GN=Pgd PE=1 SV=3	Pgd	0.0104905	0.0114424	0.00974259	0.0116148	0.0111143	0.0118879	0.0106941	0.0125619	0.0138715	0.0105585	0.011539	0.0123758	1.09287	1.07252	1.17212	0.187325	0.696106	0.461506	0.169264	0.128119	0.101006	0.229125	0.157325	0.335823	0.771435
Q61767	NADPH-dependent 3-keto-steroid reductase Hsd3b4 OS=Mus musculus OX=10090 GN=Hsd3b4 PE=1 SV=3	Hsd3b4	0.0125172	0.0123582	0.0118949	0.00356373	0.0042434	0.00394147	0.00773813	0.0084386	0.00799534	0.0122568	0.0039162	0.00805736	-3.12976	2.05744	-1.52119	4.19243e-07	3.26665e-07	2.20115e-05	1.75744e-05	-1.64605	1.04085	-0.6052	6.4859	4.65735	4.75512
Q9CWS0	N(G),N(G)-dimethylarginine dimethylaminohydrolase 1 OS=Mus musculus OX=10090 GN=Ddah1 PE=1 SV=3	Ddah1	0.0125318	0.0151479	0.0108705	0.00460696	0.00483831	0.00598535	0.00774765	0.0087611	0.0105747	0.0128501	0.00514354	0.0090278	-2.49829	1.75517	-1.42339	0.0017422	0.00139347	0.0299959	0.0464636	-1.32094	0.811613	-0.50933	2.8559	1.52294	1.33289
Q60902	Epidermal growth factor receptor substrate 15-like 1 OS=Mus musculus OX=10090 GN=Eps15l1 PE=1 SV=3	Eps15l1	0.00270059	0.00318246	0.00239648	0.00240461	0.00252925	0.00304062	0.00361019	0.00384109	0.00501668	0.00275984	0.00265816	0.00415599	-1.03825	1.56348	1.50588	0.0126942	0.785806	0.0143609	0.0310079	-0.0541569	0.644764	0.590607	0.104685	1.84282	1.50853
Q9D1G1	Ras-related protein Rab-1B OS=Mus musculus OX=10090 GN=Rab1b PE=1 SV=1	Rab1b	0.0102878	0.0112993	0.0103325	0.0134582	0.0116584	0.0150792	0.018123	0.0191619	0.0187877	0.0106399	0.0133986	0.0186909	1.25928	1.39499	1.75668	2.70247e-05	0.0847712	0.000107052	2.93522e-05	0.332598	0.480255	0.812853	1.07175	3.9704	4.53236
Q9DBG6	Dolichyl-diphosphooligosaccharide--protein glycosyltransferase subunit 2 OS=Mus musculus OX=10090 GN=Rpn2 PE=1 SV=1	Rpn2	0.00599524	0.00849762	0.00797826	0.0115192	0.0109456	0.0127537	0.0128014	0.0175949	0.0173383	0.00749037	0.0117395	0.0159115	1.56728	1.35538	2.12426	0.00309269	0.0944857	0.0353737	0.00251922	0.648262	0.4387	1.08696	1.02463	1.45132	2.59873
Q9JHR7	Insulin-degrading enzyme OS=Mus musculus OX=10090 GN=Ide PE=1 SV=1	Ide	0.00512874	0.00461135	0.00460758	0.00736711	0.00715583	0.00808456	0.0108371	0.0110938	0.011633	0.00478256	0.00753583	0.0111879	1.57569	1.48463	2.33932	6.21185e-07	0.000144305	8.78706e-06	5.11402e-07	0.655985	0.570105	1.22609	3.84072	5.05616	6.29124
Q9CPV4	Glyoxalase domain-containing protein 4 OS=Mus musculus OX=10090 GN=Glod4 PE=1 SV=1	Glod4	0.00870839	0.00934405	0.00844006	0.00756755	0.0073238	0.0103676	0.0121776	0.0128004	0.0148324	0.00883084	0.00841965	0.0132701	-1.04884	1.57609	1.5027	0.000366186	0.179636	0.000365807	0.00166207	-0.0687905	0.656351	0.58756	0.745608	3.43675	2.77935
P46471	26S proteasome regulatory subunit 7 OS=Mus musculus OX=10090 GN=Psmc2 PE=1 SV=5	Psmc2	0.00617621	0.00618101	0.00562502	0.00674261	0.00638402	0.00750763	0.0077832	0.00837987	0.00968487	0.00599408	0.00687809	0.00861598	1.14748	1.25267	1.43741	0.00397093	0.584121	0.0121831	0.00429926	0.198469	0.325007	0.523476	0.233497	1.91424	2.36661
Q00623	Apolipoprotein A-I OS=Mus musculus OX=10090 GN=Apoa1 PE=1 SV=2	Apoa1	0.0709473	0.0513141	0.0507039	0.0672531	0.0476144	0.0668544	0.0770788	0.0777567	0.0654979	0.0576551	0.060574	0.0734445	1.05063	1.21248	1.27386	0.120235	0.90797	0.127051	0.217011	0.0712487	0.277956	0.349205	0.0419283	0.896022	0.663517
Q8VCT4	Carboxylesterase 1D OS=Mus musculus OX=10090 GN=Ces1d PE=1 SV=1	Ces1d	0.0163294	0.00997386	0.0145915	0.00143875	0.00141926	0.00157176	0.00556267	0.00413485	0.00212093	0.0136316	0.00147659	0.00393948	-9.23183	2.66797	-3.46025	0.000986961	0.00105304	0.382431	0.00352516	-3.20662	1.41574	-1.79088	2.97755	0.417447	2.45282
P28843	Dipeptidyl peptidase 4 OS=Mus musculus OX=10090 GN=Dpp4 PE=1 SV=3	Dpp4	0.00503568	0.00699189	0.00708216	0.00448069	0.00395812	0.00413003	0.00665907	0.00842911	0.00940108	0.00636991	0.00418961	0.00816308	-1.5204	1.94841	1.28151	0.0100084	0.0911322	0.00823125	0.175503	-0.604455	0.962297	0.357842	1.04033	2.08453	0.755715
Q91Z53	Glyoxylate reductase/hydroxypyruvate reductase OS=Mus musculus OX=10090 GN=Grhpr PE=1 SV=1	Grhpr	0.0171164	0.0171867	0.0162607	0.00940505	0.0097096	0.0104968	0.0187818	0.0191123	0.018906	0.0168546	0.00987049	0.0189334	-1.70758	1.91818	1.12334	9.0779e-08	4.25481e-07	9.45387e-08	0.000597977	-0.771949	0.939741	0.167791	6.37112	7.02439	3.22332
O35350	Calpain-1 catalytic subunit OS=Mus musculus OX=10090 GN=Capn1 PE=1 SV=1	Capn1	0.00330583	0.00356623	0.00267981	0.00628997	0.00535599	0.00670508	0.006603	0.00764208	0.00863259	0.00318395	0.00611701	0.00762589	1.9212	1.24667	2.3951	0.000810051	0.012571	0.0350491	0.000650642	0.942008	0.318078	1.26009	1.90063	1.45532	3.18666
P84084	ADP-ribosylation factor 5 OS=Mus musculus OX=10090 GN=Arf5 PE=1 SV=2	Arf5	0.00240391	0.00272429	0.00202959	0.00212027	0.00184568	0.00321514	0.00290787	0.00343217	0.00412584	0.00238593	0.0023937	0.00348863	1.00326	1.45742	1.46217	0.00974231	0.435285	0.00909752	0.0402393	0.00468977	0.543419	0.548109	0.361226	2.04108	1.39535
Q69ZN7	Myoferlin OS=Mus musculus OX=10090 GN=Myof PE=1 SV=2	Myof	0.00168672	0.00213572	0.00164755	0.00845261	0.00767741	0.00868852	0.00739015	0.00705732	0.0110986	0.00182333	0.00827285	0.00851536	4.53722	1.02931	4.67022	0.0014816	0.00324697	0.858174	0.00203291	2.18181	0.0416828	2.22349	2.48852	0.0664248	2.69188
Q8BU30	Isoleucine--tRNA ligase, cytoplasmic OS=Mus musculus OX=10090 GN=Iars1 PE=1 SV=2	Iars1	0.00368349	0.00406321	0.00366422	0.00562621	0.00496655	0.00647735	0.00688274	0.0072116	0.00896516	0.00380364	0.00569004	0.0076865	1.49595	1.35087	2.02083	0.00136293	0.110628	0.0107709	0.00116727	0.581057	0.433889	1.01495	0.956136	1.96775	2.93283
Q9R1P4	Proteasome subunit alpha type-1 OS=Mus musculus OX=10090 GN=Psma1 PE=1 SV=1	Psma1	0.00846139	0.00951087	0.00776807	0.00768401	0.0075612	0.00803985	0.00979271	0.0102287	0.0119011	0.00858011	0.00776169	0.0106408	-1.10544	1.37094	1.24018	0.010377	0.371433	0.0093316	0.0492483	-0.144626	0.45517	0.310545	0.430119	2.03004	1.30761
P54775	26S proteasome regulatory subunit 6B OS=Mus musculus OX=10090 GN=Psmc4 PE=1 SV=2	Psmc4	0.00594397	0.00607	0.00491823	0.00684418	0.00726779	0.00759025	0.00834036	0.00838772	0.00990179	0.00564407	0.00723407	0.00887662	1.28171	1.22706	1.57274	0.00257532	0.0684725	0.0366497	0.0020741	0.358073	0.295202	0.653276	1.16448	1.43593	2.68317
Q91WD5	NADH dehydrogenase [ubiquinone] iron-sulfur protein 2, mitochondrial OS=Mus musculus OX=10090 GN=Ndufs2 PE=1 SV=1	Ndufs2	0.0102019	0.0117077	0.0131159	0.00639199	0.00622442	0.0075486	0.010071	0.0128927	0.0119828	0.0116752	0.00672167	0.0116488	-1.73695	1.73302	-1.00226	0.00204026	0.00339593	0.00348157	0.99959	-0.796553	0.793292	-0.00326041	2.46904	2.45822	0.000177884
Q3U7R1	Extended synaptotagmin-1 OS=Mus musculus OX=10090 GN=Esyt1 PE=1 SV=2	Esyt1	0.00139096	0.00153483	0.00144351	0.00590185	0.0052974	0.00617939	0.0048501	0.00507149	0.00829511	0.00145644	0.00579288	0.00607223	3.97744	1.04822	4.16924	0.00477607	0.011152	0.814859	0.00591542	1.99184	0.0679463	2.05979	1.95265	0.0889174	2.22801
Q8K4Z5	Splicing factor 3A subunit 1 OS=Mus musculus OX=10090 GN=Sf3a1 PE=1 SV=1	Sf3a1	0.00437596	0.00468412	0.0036423	0.00483831	0.00444008	0.00567137	0.00590141	0.00697746	0.00788037	0.00423412	0.00498325	0.00691975	1.17693	1.3886	1.63428	0.00497278	0.812301	0.0116531	0.00613079	0.235025	0.473632	0.708656	0.090283	1.93356	2.21248
P50580	Proliferation-associated protein 2G4 OS=Mus musculus OX=10090 GN=Pa2g4 PE=1 SV=3	Pa2g4	0.00538595	0.0060319	0.00541203	0.00497846	0.00452852	0.00503601	0.00452642	0.00546533	0.00570702	0.00560996	0.00484766	0.00523292	-1.15725	1.07947	-1.07205	0.105555	0.0931274	0.342816	0.580574	-0.210701	0.110328	-0.100373	1.03092	0.464938	0.236142
Q9Z0S1	3'(2'),5'-bisphosphate nucleotidase 1 OS=Mus musculus OX=10090 GN=Bpnt1 PE=1 SV=2	Bpnt1	0.0138741	0.0139745	0.0136388	0.00494848	0.00553024	0.00549222	0.00914173	0.00913912	0.0102189	0.0138291	0.00532365	0.00949992	-2.59768	1.78448	-1.45571	9.1405e-07	7.12541e-07	4.71636e-05	3.76307e-05	-1.37723	0.835501	-0.541724	6.14719	4.32639	4.42446
Q9WU79	Proline dehydrogenase 1, mitochondrial OS=Mus musculus OX=10090 GN=Prodh PE=1 SV=2	Prodh	0.00645842	0.00438605	0.00539359	0.000914618	0.00104876	0.00112811	0.00196376	0.00188723	0.00177034	0.00541268	0.0010305	0.00187378	-5.2525	1.81833	-2.88865	0.000243443	0.000265346	0.25785	0.000892357	-2.393	0.862611	-1.53039	3.57619	0.588633	3.04946
Q62448	Eukaryotic translation initiation factor 4 gamma 2 OS=Mus musculus OX=10090 GN=Eif4g2 PE=1 SV=2	Eif4g2	0.00399965	0.00382811	0.00346432	0.00251419	0.00283932	0.00350821	0.00349656	0.00374553	0.00440885	0.00376403	0.00295391	0.00388364	-1.27425	1.31475	1.03178	0.0100996	0.0209338	0.0128396	0.90041	-0.349652	0.394786	0.0451343	1.67915	1.89145	0.0455595
P46935	E3 ubiquitin-protein ligase NEDD4 OS=Mus musculus OX=10090 GN=Nedd4 PE=1 SV=3	Nedd4	0.00334854	0.0036295	0.00329481	0.00513508	0.00507054	0.00545411	0.00480641	0.00570821	0.00693017	0.00342428	0.00521991	0.00581493	1.52438	1.11399	1.69815	0.00873878	0.0390437	0.390673	0.00802572	0.608223	0.155737	0.76396	1.40845	0.408187	2.09552
Q5XJY5	Coatomer subunit delta OS=Mus musculus OX=10090 GN=Arcn1 PE=1 SV=2	Arcn1	0.00691189	0.00735445	0.00655473	0.00607662	0.00558995	0.00659459	0.00656232	0.00797092	0.00949081	0.00694036	0.00608705	0.00800802	-1.14018	1.31558	1.15383	0.0567567	0.303979	0.0481483	0.369416	-0.189266	0.395701	0.206435	0.517156	1.31742	0.432484
Q9DB20	ATP synthase subunit O, mitochondrial OS=Mus musculus OX=10090 GN=Atp5po PE=1 SV=1	Atp5po	0.0352064	0.0452057	0.0415333	0.0210965	0.0211263	0.0253781	0.0359817	0.0481169	0.0432559	0.0406485	0.0225336	0.0424515	-1.8039	1.88392	1.04436	0.00220897	0.0047274	0.00302525	0.882039	-0.85112	0.913736	0.0626158	2.32538	2.51924	0.0545123
D3Z7P3	Glutaminase kidney isoform, mitochondrial OS=Mus musculus OX=10090 GN=Gls PE=1 SV=1	Gls	0.00871756	0.00723924	0.0070847	0.00521258	0.0063652	0.00867207	0.00644058	0.00802214	0.009869	0.0076805	0.00674995	0.00811057	-1.13786	1.20158	1.056	0.144467	0.260538	0.148857	0.898287	-0.186323	0.264927	0.078604	0.584129	0.827231	0.0465849
Q61847	Meprin A subunit beta OS=Mus musculus OX=10090 GN=Mep1b PE=1 SV=2	Mep1b	0.00857596	0.0128233	0.0119885	0.00344414	0.00340898	0.00349221	0.00627036	0.00830849	0.00855267	0.0111293	0.00344844	0.00771051	-3.22733	2.23594	-1.44339	0.00215174	0.00173905	0.0285706	0.0684632	-1.69034	1.16088	-0.52946	2.75969	1.54408	1.16454
P61161	Actin-related protein 2 OS=Mus musculus OX=10090 GN=Actr2 PE=1 SV=1	Actr2	0.00759313	0.00789407	0.00709119	0.00541853	0.00582948	0.00656031	0.00815123	0.00883456	0.00954307	0.00752613	0.00593611	0.00884295	-1.26786	1.48969	1.17497	0.000632283	0.00850656	0.000513138	0.0365193	-0.342392	0.575012	0.23262	2.07025	3.28977	1.43748
P24472	Glutathione S-transferase A4 OS=Mus musculus OX=10090 GN=Gsta4 PE=1 SV=3	Gsta4	0.021047	0.0205232	0.0191679	0.00553451	0.00479444	0.0060569	0.0120831	0.0112678	0.0107135	0.020246	0.00546195	0.0113548	-3.70674	2.07889	-1.78304	7.39625e-07	5.92849e-07	0.000102578	1.4123e-05	-1.89015	1.05581	-0.834337	6.22706	3.98895	4.85007
P53395	Lipoamide acyltransferase component of branched-chain alpha-keto acid dehydrogenase complex, mitochondrial OS=Mus musculus OX=10090 GN=Dbt PE=1 SV=2	Dbt	0.00907017	0.00803286	0.00868705	0.00252877	0.00296122	0.00303275	0.00603153	0.00685814	0.0058618	0.00859669	0.00284091	0.00625049	-3.02603	2.20017	-1.37536	1.37122e-05	1.10918e-05	0.000223474	0.00179162	-1.59743	1.13761	-0.459813	4.955	3.65077	2.74675
O88685	26S proteasome regulatory subunit 6A OS=Mus musculus OX=10090 GN=Psmc3 PE=1 SV=2	Psmc3	0.0072905	0.00722045	0.0065198	0.0056291	0.0052233	0.00592201	0.00716804	0.00794387	0.00909292	0.00701025	0.00559147	0.00806828	-1.25374	1.44296	1.15093	0.00522172	0.0408764	0.00438493	0.176364	-0.326238	0.529033	0.202795	1.38853	2.35804	0.75359
Q9Z1G3	V-type proton ATPase subunit C 1 OS=Mus musculus OX=10090 GN=Atp6v1c1 PE=1 SV=4	Atp6v1c1	0.00931543	0.00905009	0.00777624	0.0032134	0.00302908	0.00369512	0.00470225	0.00559494	0.00558835	0.00871392	0.00331253	0.00529518	-2.63059	1.59853	-1.64563	5.49791e-05	4.50617e-05	0.00721961	0.000746457	-1.39539	0.676743	-0.718642	4.34619	2.14149	3.127
Q9ET01	Glycogen phosphorylase, liver form OS=Mus musculus OX=10090 GN=Pygl PE=1 SV=4	Pygl	0.00279315	0.0029396	0.00264683	0.00112399	0.000994035	0.00134847	0.00215137	0.00257477	0.00267054	0.00279319	0.0011555	0.00246556	-2.4173	2.13376	-1.13288	5.50149e-05	6.15214e-05	0.000199919	0.157213	-1.2734	1.0934	-0.18	4.21097	3.69915	0.80351
Q9WUM5	Succinate--CoA ligase [ADP/GDP-forming] subunit alpha, mitochondrial OS=Mus musculus OX=10090 GN=Suclg1 PE=1 SV=4	Suclg1	0.0237804	0.023869	0.0218952	0.00883964	0.00934233	0.00875859	0.0164601	0.0174657	0.0142985	0.0231815	0.00898019	0.0160748	-2.58141	1.79003	-1.44211	1.78168e-05	1.39342e-05	0.000782805	0.000666332	-1.36816	0.83998	-0.528178	4.85592	3.10635	3.17631
P97384	Annexin A11 OS=Mus musculus OX=10090 GN=Anxa11 PE=1 SV=2	Anxa11	0.0104741	0.0115259	0.00920854	0.012355	0.0114645	0.0146033	0.0123908	0.014007	0.0187347	0.0104029	0.0128076	0.0150442	1.23116	1.17463	1.44616	0.075224	0.707781	0.200044	0.0709502	0.300022	0.232206	0.532228	0.150101	0.698875	1.14905
Q9JLV5	Cullin-3 OS=Mus musculus OX=10090 GN=Cul3 PE=1 SV=1	Cul3	0.00193589	0.00156765	0.00171902	0.0014363	0.00157637	0.00143906	0.00186705	0.00220654	0.00218493	0.00174085	0.00148391	0.00208618	-1.17315	1.40587	1.19836	0.0147463	0.310277	0.0126373	0.0853088	-0.230392	0.491458	0.261067	0.508251	1.89835	1.06901
Q8JZQ2	Mitochondrial inner membrane m-AAA protease component AFG3L2 OS=Mus musculus OX=10090 GN=Afg3l2 PE=1 SV=1	Afg3l2	0.00352417	0.00396169	0.00418338	0.000958834	0.000943857	0.00150302	0.00168534	0.0024952	0.00258425	0.00388975	0.00113524	0.00225493	-3.42637	1.98631	-1.725	0.000141294	0.000112408	0.0085137	0.00279268	-1.77668	0.990088	-0.786593	3.9492	2.06988	2.55398
Q61543	Golgi apparatus protein 1 OS=Mus musculus OX=10090 GN=Glg1 PE=1 SV=1	Glg1	0.00290921	0.00388895	0.00317703	0.00295747	0.00240636	0.00346926	0.00342908	0.0048765	0.00472059	0.00332506	0.00294436	0.00434206	-1.1293	1.4747	1.30586	0.0266434	0.328213	0.0225268	0.155624	-0.175427	0.560423	0.384997	0.483844	1.6473	0.807923
P49312	Heterogeneous nuclear ribonucleoprotein A1 OS=Mus musculus OX=10090 GN=Hnrnpa1 PE=1 SV=2	Hnrnpa1	0.00638903	0.00821741	0.0058521	0.00737588	0.00620838	0.00774615	0.00819627	0.0110466	0.0110564	0.00681951	0.00711013	0.0100998	1.04262	1.42047	1.48101	0.0243562	0.97449	0.0325215	0.0422214	0.060208	0.506372	0.56658	0.0112226	1.48783	1.37447
O55137	Acyl-coenzyme A thioesterase 1 OS=Mus musculus OX=10090 GN=Acot1 PE=1 SV=1	Acot1	0.0154219	0.0161952	0.0139769	0.0096333	0.00969499	0.00950126	0.0170295	0.0167105	0.0166163	0.015198	0.00960985	0.0167854	-1.58151	1.74669	1.10445	2.84331e-05	0.000126486	2.95329e-05	0.0589356	-0.661299	0.804623	0.143324	3.89796	4.52969	1.22962
Q8K0D5	Elongation factor G, mitochondrial OS=Mus musculus OX=10090 GN=Gfm1 PE=1 SV=1	Gfm1	0.00470641	0.00457055	0.00410422	0.0017784	0.00151961	0.00207708	0.00365271	0.00348965	0.00349626	0.00446039	0.00179169	0.00354621	-2.48948	1.97925	-1.25779	8.09238e-06	7.15463e-06	6.78077e-05	0.00413635	-1.31585	0.984953	-0.330893	5.14541	4.16872	2.38338
Q811D0	Disks large homolog 1 OS=Mus musculus OX=10090 GN=Dlg1 PE=1 SV=1	Dlg1	0.00256772	0.00296016	0.00221341	0.00220062	0.00198324	0.00202473	0.00330651	0.00329569	0.00387491	0.00258043	0.00206953	0.00349237	-1.24687	1.68752	1.35341	0.00293857	0.157105	0.0025065	0.0220133	-0.318308	0.754904	0.436596	0.803811	2.60093	1.65732
Q5FWK3	Rho GTPase-activating protein 1 OS=Mus musculus OX=10090 GN=Arhgap1 PE=1 SV=1	Arhgap1	0.00722593	0.00708846	0.00675182	0.0103909	0.0114801	0.0128826	0.0121558	0.0126907	0.0156029	0.00702207	0.0115845	0.0134831	1.64973	1.16389	1.9201	0.00127305	0.0108307	0.096677	0.00107931	0.722232	0.218953	0.941184	1.96534	1.01468	2.96685
Q99LX0	Parkinson disease protein 7 homolog OS=Mus musculus OX=10090 GN=Park7 PE=1 SV=1	Park7	0.0223067	0.0249762	0.0220822	0.0111877	0.0098826	0.0136776	0.0183805	0.0203338	0.0226511	0.0231217	0.0115826	0.0204551	-1.99624	1.76602	-1.13036	0.000152645	0.000162939	0.000600338	0.184711	-0.997284	0.820498	-0.176786	3.78798	3.2216	0.733508
Q3UEG6	Alanine--glyoxylate aminotransferase 2, mitochondrial OS=Mus musculus OX=10090 GN=Agxt2 PE=1 SV=1	Agxt2	0.0123475	0.0116003	0.0112683	0.00163185	0.0016117	0.0019008	0.00490221	0.00477712	0.00483902	0.0117387	0.00171478	0.00483945	-6.8456	2.82219	-2.42563	5.68735e-08	5.03495e-08	4.39228e-05	4.95154e-07	-2.77518	1.49682	-1.27836	7.298	4.35731	6.30526
O55222	Scaffold protein ILK OS=Mus musculus OX=10090 GN=Ilk PE=1 SV=2	Ilk	0.00649823	0.00621815	0.00633735	0.00578913	0.00713295	0.00744488	0.0082767	0.0095368	0.0105948	0.00635124	0.00678898	0.00946945	1.06892	1.39483	1.49096	0.00611944	0.871866	0.0132888	0.00781789	0.0961567	0.480085	0.576242	0.0595503	1.87651	2.10691
Q8BMJ2	Leucine--tRNA ligase, cytoplasmic OS=Mus musculus OX=10090 GN=Lars1 PE=1 SV=2	Lars1	0.00262703	0.00274453	0.00222495	0.00363787	0.00345013	0.00432186	0.00433	0.00519916	0.00577478	0.00253217	0.00380329	0.00510131	1.50199	1.34129	2.0146	0.00128441	0.0841138	0.0120945	0.00107419	0.586871	0.423622	1.01049	1.07513	1.91741	2.96892
P53657	Pyruvate kinase PKLR OS=Mus musculus OX=10090 GN=Pklr PE=1 SV=1	Pklr	0.00415862	0.00383274	0.0035381	0.000939212	0.0011981	0.00137198	0.00267307	0.00245339	0.00302734	0.00384316	0.00116976	0.00271793	-3.28541	2.32349	-1.414	4.13874e-05	3.34007e-05	0.000675221	0.0043867	-1.71608	1.21629	-0.499783	4.47624	3.17055	2.35786
Q7TMK9	Heterogeneous nuclear ribonucleoprotein Q OS=Mus musculus OX=10090 GN=Syncrip PE=1 SV=2	Syncrip	0.00825093	0.00910134	0.00786917	0.00491338	0.00431433	0.00592342	0.0056988	0.00787891	0.00793294	0.00840715	0.00505038	0.00717022	-1.66466	1.41974	-1.17251	0.00357168	0.00320625	0.0198109	0.249965	-0.735225	0.505626	-0.229599	2.494	1.7031	0.602121
Q9DC69	NADH dehydrogenase [ubiquinone] 1 alpha subcomplex subunit 9, mitochondrial OS=Mus musculus OX=10090 GN=Ndufa9 PE=1 SV=2	Ndufa9	0.00607845	0.00753017	0.00868371	0.00571153	0.0054498	0.00734053	0.0105958	0.0146999	0.0113422	0.00743078	0.00616729	0.0122126	-1.20487	1.98023	1.64352	0.00371375	0.325507	0.00348335	0.0171758	-0.268877	0.985668	0.716791	0.487439	2.458	1.76508
Q8K0U4	Heat shock 70 kDa protein 12A OS=Mus musculus OX=10090 GN=Hspa12a PE=1 SV=1	Hspa12a	0.00319198	0.00293708	0.00275847	0.00145501	0.00141976	0.00148844	0.00264387	0.00292269	0.00319925	0.00296251	0.0014544	0.00292194	-2.03692	2.00903	-1.01389	0.000139775	0.000230657	0.000268226	0.968031	-1.02639	1.0065	-0.0198946	3.63703	3.5715	0.0141109
Q9Z1Z0	General vesicular transport factor p115 OS=Mus musculus OX=10090 GN=Uso1 PE=1 SV=2	Uso1	0.00439858	0.00476437	0.00426291	0.00362528	0.00315006	0.00416013	0.00471935	0.00500997	0.00603542	0.00447529	0.00364515	0.00525491	-1.22774	1.44162	1.17421	0.0055761	0.0456703	0.00465341	0.170129	-0.296	0.527687	0.231687	1.34037	2.33223	0.769221
O09159	Lysosomal alpha-mannosidase OS=Mus musculus OX=10090 GN=Man2b1 PE=1 SV=4	Man2b1	0.00751995	0.00742935	0.0058941	0.0030415	0.00241652	0.00264711	0.00496688	0.00563926	0.00633624	0.0069478	0.00270171	0.00564746	-2.57163	2.09033	-1.23025	0.000694419	0.000633832	0.00418082	0.131141	-1.36268	1.06373	-0.298955	3.19803	2.37874	0.88226
P58771	Tropomyosin alpha-1 chain OS=Mus musculus OX=10090 GN=Tpm1 PE=1 SV=1	Tpm1	0.0152111	0.0161622	0.012157	0.0251203	0.0157239	0.0273677	0.0178711	0.0224244	0.0299448	0.0145101	0.0227373	0.0234134	1.567	1.02974	1.6136	0.161138	0.551465	0.522892	0.141942	0.648005	0.0422747	0.69028	0.258482	0.281588	0.847889
Q9QYR9	Acyl-coenzyme A thioesterase 2, mitochondrial OS=Mus musculus OX=10090 GN=Acot2 PE=1 SV=2	Acot2	0.00558221	0.00494736	0.00475047	0.0023111	0.00252866	0.00253862	0.00410933	0.00512649	0.00479322	0.00509334	0.00245946	0.00467635	-2.07092	1.90137	-1.08917	0.00038635	0.000456413	0.00116643	0.45247	-1.05027	0.927041	-0.123231	3.34064	2.93314	0.34441
Q3UNZ8	Quinone oxidoreductase-like protein 2 OS=Mus musculus OX=10090 GN=Cryzl2 PE=1 SV=1	Cryzl2	0.0107054	0.0106788	0.0102663	0.00275322	0.00287724	0.00311432	0.00648845	0.00654719	0.00676107	0.0105502	0.00291493	0.0065989	-3.61937	2.26383	-1.59878	7.18888e-09	5.59623e-09	4.08311e-07	3.05258e-07	-1.85574	1.17877	-0.676973	8.2521	6.38901	6.51533
O35639	Annexin A3 OS=Mus musculus OX=10090 GN=Anxa3 PE=1 SV=4	Anxa3	0.0120833	0.0120986	0.0111407	0.0117828	0.0120002	0.0150992	0.0127491	0.0144235	0.0161635	0.0117742	0.0129607	0.0144454	1.10078	1.11455	1.22687	0.0339512	0.982115	0.0563986	0.0451157	0.138521	0.156458	0.294979	0.00783782	1.24873	1.34567
Q8BG32	26S proteasome non-ATPase regulatory subunit 11 OS=Mus musculus OX=10090 GN=Psmd11 PE=1 SV=3	Psmd11	0.00783748	0.00767781	0.00673316	0.007136	0.00870678	0.00743823	0.00917983	0.00971638	0.0103743	0.00741615	0.00776034	0.00975684	1.04641	1.25727	1.31562	0.0185147	0.439259	0.0798955	0.0166331	0.0654489	0.330295	0.395744	0.357279	1.09748	1.77903
Q8BH00	2-aminomuconic semialdehyde dehydrogenase OS=Mus musculus OX=10090 GN=Aldh8a1 PE=1 SV=1	Aldh8a1	0.0144123	0.0100278	0.0123501	0.00329894	0.00367706	0.00313086	0.00742208	0.00775089	0.00715785	0.0122634	0.00336895	0.00744361	-3.64013	2.20947	-1.64751	0.000505922	0.000404282	0.0231862	0.00882293	-1.86399	1.1437	-0.720286	3.39332	1.63477	2.05439
Q9EPU0	Regulator of nonsense transcripts 1 OS=Mus musculus OX=10090 GN=Upf1 PE=1 SV=2	Upf1	0.00256644	0.00257841	0.00264915	0.00323806	0.00365005	0.00336659	0.00363136	0.00352974	0.00383633	0.002598	0.00341823	0.00366581	1.31572	1.07243	1.41101	0.000449419	0.0012692	0.533533	0.000548016	0.395849	0.100882	0.496731	2.89647	0.272839	3.26121
Q9D8W5	26S proteasome non-ATPase regulatory subunit 12 OS=Mus musculus OX=10090 GN=Psmd12 PE=1 SV=4	Psmd12	0.00376085	0.00430032	0.00332645	0.00457936	0.00479869	0.00467683	0.00471342	0.00571521	0.00604554	0.00379587	0.00468496	0.00549139	1.23423	1.17213	1.44667	0.016331	0.131754	0.220293	0.0135121	0.303607	0.229133	0.53274	0.880236	0.656999	1.86928
Q9DCG6	Phenazine biosynthesis-like domain-containing protein 1 OS=Mus musculus OX=10090 GN=Pbld1 PE=1 SV=2	Pbld1	0.0162143	0.0148708	0.0143369	0.00305022	0.00318382	0.00317919	0.00806414	0.00731742	0.00628673	0.0151407	0.00313774	0.00722276	-4.82534	2.3019	-2.09624	3.59754e-06	3.0985e-06	0.00144999	3.54955e-05	-2.27063	1.20282	-1.06781	5.50885	2.83863	4.44983
P84091	AP-2 complex subunit mu OS=Mus musculus OX=10090 GN=Ap2m1 PE=1 SV=1	Ap2m1	0.00484222	0.00558059	0.00433451	0.00573414	0.00541188	0.00619924	0.00672866	0.00817913	0.00933849	0.0049191	0.00578175	0.00808209	1.17537	1.39786	1.643	0.00818718	0.676499	0.0230129	0.00888543	0.233111	0.483223	0.716334	0.169733	1.63803	2.05132
Q8BWF0	Succinate-semialdehyde dehydrogenase, mitochondrial OS=Mus musculus OX=10090 GN=Aldh5a1 PE=1 SV=1	Aldh5a1	0.00508365	0.00459845	0.00437275	0.00119709	0.00135903	0.00135665	0.00251703	0.00284494	0.00261621	0.00468495	0.00130426	0.00265939	-3.59204	2.03901	-1.76166	6.96205e-06	5.649e-06	0.00104182	0.000110892	-1.8448	1.02787	-0.816935	5.24803	2.98221	3.9551
O70456	14-3-3 protein sigma OS=Mus musculus OX=10090 GN=Sfn PE=1 SV=2	Sfn	0.000301698	0.000412087	0.000239407	0.00212376	0.00206574	0.00278374	0.00170588	0.00178522	0.00305717	0.00031773	0.00232441	0.00218275	7.31568	-1.0649	6.86983	0.0033814	0.00644332	0.960535	0.00494453	2.87099	-0.0907163	2.78027	2.19089	0.0174868	2.30588
Q9D2V7	Coronin-7 OS=Mus musculus OX=10090 GN=Coro7 PE=1 SV=2	Coro7	0.00331428	0.00283828	0.00254223	0.00202457	0.00206062	0.00226862	0.00331799	0.00308221	0.00410534	0.00289826	0.00211794	0.00350185	-1.36844	1.65342	1.20826	0.0100043	0.0772444	0.00833591	0.210183	-0.452528	0.725457	0.272929	1.11213	2.07905	0.677402
P04117	Fatty acid-binding protein, adipocyte OS=Mus musculus OX=10090 GN=Fabp4 PE=1 SV=3	Fabp4	0.0246871	0.0325391	0.0264669	0.0130236	0.0126289	0.0203388	0.0470397	0.0335184	0.0177415	0.0278977	0.0153304	0.0327665	-1.81976	2.13735	1.17452	0.0716749	0.168266	0.0710417	0.784222	-0.863747	1.09582	0.232077	0.774004	1.14849	0.105561
Q8R1F1	Protein Niban 2 OS=Mus musculus OX=10090 GN=Niban2 PE=1 SV=2	Niban2	0.0024782	0.00286913	0.00269582	0.00287235	0.00271864	0.00311609	0.00387223	0.00353793	0.00431711	0.00268105	0.00290236	0.00390909	1.08255	1.34687	1.45804	0.00190395	0.907804	0.00394567	0.00269013	0.114428	0.429606	0.544034	0.0420081	2.40388	2.57023
Q9WVJ2	26S proteasome non-ATPase regulatory subunit 13 OS=Mus musculus OX=10090 GN=Psmd13 PE=1 SV=1	Psmd13	0.00537201	0.00551223	0.00451281	0.00583076	0.00579852	0.0080342	0.00795283	0.00950543	0.0110533	0.00513235	0.0065545	0.00950386	1.27709	1.44998	1.85176	0.00272462	0.674485	0.0073686	0.00319307	0.352865	0.536029	0.888894	0.171028	2.13261	2.49579
Q9D662	Protein transport protein Sec23B OS=Mus musculus OX=10090 GN=Sec23b PE=1 SV=1	Sec23b	0.00466776	0.00488051	0.00399707	0.00189228	0.00215963	0.00254027	0.002323	0.00274542	0.00287952	0.00451511	0.00219739	0.00264931	-2.05476	1.20566	-1.70426	0.000232456	0.000234943	0.155937	0.00104244	-1.03897	0.269826	-0.769143	3.62904	0.80705	2.98195
Q9JHW2	Omega-amidase NIT2 OS=Mus musculus OX=10090 GN=Nit2 PE=1 SV=1	Nit2	0.0166705	0.0162848	0.0151288	0.00513009	0.00515172	0.00543338	0.00952188	0.0100444	0.0106305	0.016028	0.0052384	0.0100656	-3.05972	1.9215	-1.59236	1.17909e-06	9.27322e-07	9.69173e-05	3.20372e-05	-1.6134	0.942233	-0.671167	6.03277	4.0136	4.49435
Q920R6	V-type proton ATPase 116 kDa subunit a 4 OS=Mus musculus OX=10090 GN=Atp6v0a4 PE=1 SV=1	Atp6v0a4	0.0047143	0.00503391	0.00614244	0.00191514	0.00165182	0.00171771	0.00199879	0.00320988	0.00291812	0.00529688	0.00176156	0.00270893	-3.00693	1.5378	-1.95534	0.000691814	0.000658247	0.176034	0.00354282	-1.58829	0.620872	-0.96742	3.18161	0.754404	2.45065
Q9QUI0	Transforming protein RhoA OS=Mus musculus OX=10090 GN=Rhoa PE=1 SV=1	Rhoa	0.00751307	0.0115758	0.00788932	0.0049134	0.00512031	0.00790649	0.00609859	0.00713414	0.00884756	0.00899273	0.00598007	0.0073601	-1.50379	1.23077	-1.22182	0.0516482	0.0444436	0.231833	0.440152	-0.588598	0.299563	-0.289035	1.35219	0.634825	0.356397
Q64105	Sepiapterin reductase OS=Mus musculus OX=10090 GN=Spr PE=1 SV=1	Spr	0.012927	0.0127239	0.0127312	0.0047203	0.0053873	0.00603446	0.00851659	0.010228	0.00963577	0.012794	0.00538069	0.00946011	-2.37777	1.75816	-1.35242	8.57365e-06	6.80077e-06	0.000189143	0.000772636	-1.24961	0.814067	-0.435543	5.16744	3.72321	3.11203
P70290	55 kDa erythrocyte membrane protein OS=Mus musculus OX=10090 GN=Mpp1 PE=1 SV=1	Mpp1	0.00855312	0.00592066	0.00639124	0.00164262	0.00161819	0.00176492	0.00343507	0.00348796	0.00347219	0.00695501	0.00167524	0.00346507	-4.15164	2.0684	-2.00718	0.00055806	0.000481753	0.0717928	0.00451942	-2.05368	1.04852	-1.00517	3.31718	1.14392	2.34492
Q60866	N-acetyltaurine hydrolase OS=Mus musculus OX=10090 GN=Pter PE=1 SV=1	Pter	0.0193634	0.017534	0.01701	0.00645766	0.007259	0.00734373	0.0116068	0.0116065	0.0141065	0.0179691	0.00702013	0.0124399	-2.55966	1.77204	-1.44447	6.68791e-05	5.2455e-05	0.00252698	0.00234047	-1.35595	0.825409	-0.530542	4.28021	2.5974	2.6307
P63158	High mobility group protein B1 OS=Mus musculus OX=10090 GN=Hmgb1 PE=1 SV=2	Hmgb1	0.0202226	0.0226961	0.0166254	0.0139947	0.0163828	0.0186358	0.0175879	0.0224852	0.0258712	0.019848	0.0163378	0.0219814	-1.21486	1.34544	1.10749	0.105942	0.28303	0.0972315	0.690208	-0.280786	0.428077	0.147291	0.548168	1.01219	0.16102
Q8R086	Sulfite oxidase, mitochondrial OS=Mus musculus OX=10090 GN=Suox PE=1 SV=2	Suox	0.00613654	0.00564118	0.00540896	0.00116694	0.00145402	0.00164571	0.00276192	0.00327682	0.00327657	0.00572889	0.00142222	0.00310511	-4.02813	2.18328	-1.84499	5.07804e-06	4.12228e-06	0.000791204	8.08743e-05	-2.01011	1.1265	-0.883614	5.38486	3.10171	4.09219
P10107	Annexin A1 OS=Mus musculus OX=10090 GN=Anxa1 PE=1 SV=2	Anxa1	0.00512654	0.00505489	0.00469746	0.0115122	0.0139142	0.0158538	0.0104126	0.0106947	0.0133494	0.00495963	0.0137601	0.0114856	2.77442	-1.19803	2.31581	0.000440748	0.000477303	0.312218	0.00159458	1.47219	-0.260667	1.21152	3.32121	0.505543	2.79735
Q9CY64	Biliverdin reductase A OS=Mus musculus OX=10090 GN=Blvra PE=1 SV=1	Blvra	0.0102604	0.0107393	0.0087071	0.00413132	0.00496144	0.00540511	0.00773435	0.00739718	0.00786656	0.00990227	0.00483263	0.00766603	-2.04904	1.58631	-1.29171	0.000268159	0.000215448	0.00434866	0.0170158	-1.03495	0.665672	-0.369279	3.66666	2.36164	1.76915
P09055	Integrin beta-1 OS=Mus musculus OX=10090 GN=Itgb1 PE=1 SV=1	Itgb1	0.00919135	0.00936915	0.00806842	0.0110485	0.00933601	0.0121846	0.0138027	0.0151733	0.0162055	0.00887631	0.0108564	0.0150605	1.22307	1.38725	1.69671	0.000544249	0.456299	0.00168147	0.000630097	0.290509	0.47223	0.762739	0.340751	2.77431	3.20059
Q91YT0	NADH dehydrogenase [ubiquinone] flavoprotein 1, mitochondrial OS=Mus musculus OX=10090 GN=Ndufv1 PE=1 SV=1	Ndufv1	0.00976158	0.0107035	0.0137474	0.00432462	0.00435581	0.00539226	0.00736882	0.0113216	0.00902138	0.0114042	0.0046909	0.00923726	-2.43113	1.96919	-1.23458	0.00529669	0.00482562	0.0262262	0.316943	-1.28162	0.977601	-0.304024	2.31645	1.58126	0.499019
P47791	Glutathione reductase, mitochondrial OS=Mus musculus OX=10090 GN=Gsr PE=1 SV=3	Gsr	0.00828014	0.00920529	0.00745055	0.00529559	0.00462606	0.00600295	0.00748926	0.00777706	0.00970326	0.00831199	0.0053082	0.00832319	-1.56588	1.56799	1.00135	0.00445431	0.00737219	0.0072582	0.999869	-0.646972	0.648915	0.00194267	2.1324	2.13917	5.70501e-05
P55014	Solute carrier family 12 member 1 OS=Mus musculus OX=10090 GN=Slc12a1 PE=1 SV=2	Slc12a1	0.00616591	0.00789891	0.00860793	0.00409924	0.00322303	0.00408656	0.00611945	0.0105454	0.00734093	0.00755758	0.00380294	0.00800194	-1.9873	2.10415	1.0588	0.0214804	0.0411524	0.0269622	0.933716	-0.990809	1.07323	0.0824256	1.3856	1.56924	0.0297851
P63242	Eukaryotic translation initiation factor 5A-1 OS=Mus musculus OX=10090 GN=Eif5a PE=1 SV=2	Eif5a	0.0120488	0.0137044	0.0106463	0.00758955	0.006913	0.0115114	0.0112319	0.0149673	0.0161367	0.0121332	0.00867133	0.014112	-1.39923	1.62743	1.16309	0.00680448	0.0289997	0.00639132	0.400999	-0.48463	0.702597	0.217967	1.53761	2.19441	0.396857
Q9QZQ1	Afadin OS=Mus musculus OX=10090 GN=Afdn PE=1 SV=3	Afdn	0.00129105	0.00142174	0.00121843	0.00201193	0.00169992	0.00243117	0.00277408	0.00268018	0.00333645	0.00131041	0.00204767	0.00293024	1.56263	1.43101	2.23613	0.000431356	0.0962194	0.00275652	0.000391282	0.643972	0.517033	1.161	1.01674	2.55964	3.40751
P30115	Glutathione S-transferase A3 OS=Mus musculus OX=10090 GN=Gsta3 PE=1 SV=2	Gsta3	0.0040911	0.00378258	0.00373532	0.00167185	0.00171942	0.00265977	0.00261608	0.00269058	0.00311021	0.00386967	0.00201701	0.00280562	-1.91851	1.39098	-1.37926	2.71487e-05	2.12518e-05	0.000972175	0.00117426	-0.93999	0.4761	-0.463889	4.67261	3.01226	2.93023
P48193	Protein 4.1 OS=Mus musculus OX=10090 GN=Epb41 PE=1 SV=2	Epb41	0.00296068	0.00276155	0.0028285	0.000555017	0.000601127	0.000662632	0.00112749	0.00123693	0.00125812	0.00285024	0.000606259	0.00120751	-4.70136	1.99175	-2.36042	5.72984e-08	5.42494e-08	0.000110324	3.68409e-07	-2.23308	0.994035	-1.23904	7.2656	3.95733	6.43367
Q8QZS1	3-hydroxyisobutyryl-CoA hydrolase, mitochondrial OS=Mus musculus OX=10090 GN=Hibch PE=1 SV=1	Hibch	0.00516711	0.00481876	0.00499725	0.002122	0.00211818	0.00248694	0.00479622	0.00462483	0.00391776	0.00499437	0.00224237	0.00444627	-2.22727	1.98284	-1.12327	3.98454e-05	4.42021e-05	0.000148701	0.125418	-1.15528	0.987569	-0.167708	4.35456	3.82769	0.90164
Q9Z2H5	Band 4.1-like protein 1 OS=Mus musculus OX=10090 GN=Epb41l1 PE=1 SV=2	Epb41l1	0.00229085	0.00263902	0.00269605	0.00136876	0.00139674	0.00209845	0.00281859	0.0035294	0.00349314	0.00254197	0.00162132	0.00328037	-1.56784	2.02328	1.29048	0.000357596	0.00415269	0.000295176	0.0322965	-0.648782	1.01669	0.367911	2.38167	3.52992	1.49084
P24369	Peptidyl-prolyl cis-trans isomerase B OS=Mus musculus OX=10090 GN=Ppib PE=1 SV=2	Ppib	0.0272368	0.0329226	0.0269659	0.0194897	0.0194781	0.0210414	0.027798	0.028459	0.0278246	0.0290418	0.020003	0.0280272	-1.45187	1.40115	-1.0362	0.00179919	0.00235313	0.00417563	0.806665	-0.537909	0.486607	-0.0513019	2.62835	2.37928	0.0933066
Q99L04	Dehydrogenase/reductase SDR family member 1 OS=Mus musculus OX=10090 GN=Dhrs1 PE=1 SV=1	Dhrs1	0.00633152	0.00635412	0.00630238	0.00281825	0.00259044	0.00296394	0.00389061	0.00471705	0.00515864	0.00632934	0.00279088	0.00458876	-2.26787	1.6442	-1.37931	6.9714e-05	5.48117e-05	0.00196548	0.00328571	-1.18134	0.717387	-0.463949	4.26113	2.70653	2.48337
Q8BMF3	NADP-dependent malic enzyme, mitochondrial OS=Mus musculus OX=10090 GN=Me3 PE=1 SV=2	Me3	0.00252364	0.00240098	0.00203843	0.00164981	0.00160038	0.00181893	0.00246164	0.00273141	0.00282078	0.00232102	0.00168971	0.00267128	-1.37362	1.58091	1.15091	0.00109511	0.00763894	0.000961616	0.122603	-0.457983	0.660754	0.202771	2.11697	3.017	0.9115
Q01768	Nucleoside diphosphate kinase B OS=Mus musculus OX=10090 GN=Nme2 PE=1 SV=1	Nme2	0.0432888	0.0518701	0.0407923	0.00901817	0.00834721	0.0184945	0.0151632	0.0178578	0.0261212	0.045317	0.0119533	0.0197141	-3.79117	1.64926	-2.29872	0.000203174	0.000184454	0.0617286	0.0013499	-1.92264	0.721817	-1.20083	3.73411	1.20951	2.8697
P67778	Prohibitin 1 OS=Mus musculus OX=10090 GN=Phb1 PE=1 SV=1	Phb1	0.0128293	0.0154177	0.0180953	0.00919763	0.00862373	0.00974055	0.0130488	0.0156874	0.0128841	0.0154474	0.0091873	0.0138734	-1.68139	1.51006	-1.11346	0.00912669	0.00915976	0.0304785	0.557949	-0.749653	0.594608	-0.155046	2.03812	1.51601	0.253406
Q9D0R2	Threonine--tRNA ligase 1, cytoplasmic OS=Mus musculus OX=10090 GN=Tars1 PE=1 SV=2	Tars1	0.00266164	0.00294508	0.00247017	0.00404455	0.00373805	0.00510872	0.00414611	0.00523097	0.00640958	0.0026923	0.00429711	0.00526222	1.59607	1.2246	1.95455	0.0100791	0.174268	0.0925239	0.00828509	0.674528	0.292306	0.966834	0.758782	1.03375	2.0817
Q99L60	V-type proton ATPase subunit C 2 OS=Mus musculus OX=10090 GN=Atp6v1c2 PE=1 SV=1	Atp6v1c2	0.00308787	0.00315779	0.00276722	0.000570667	0.000632329	0.000824854	0.00156804	0.00179053	0.00209617	0.00300429	0.00067595	0.00181825	-4.44455	2.68991	-1.6523	1.7731e-05	1.3865e-05	0.000685934	0.000752922	-2.15204	1.42756	-0.724477	4.85808	3.16372	3.12325
P61164	Alpha-centractin OS=Mus musculus OX=10090 GN=Actr1a PE=1 SV=1	Actr1a	0.00711855	0.00576562	0.00570063	0.00444865	0.00489749	0.00438589	0.00560905	0.00481821	0.00478612	0.00619493	0.00457735	0.00507113	-1.35339	1.10787	-1.22161	0.0422816	0.0430131	0.765278	0.104936	-0.436577	0.147795	-0.288782	1.3664	0.116181	0.979076
P47757	F-actin-capping protein subunit beta OS=Mus musculus OX=10090 GN=Capzb PE=1 SV=3	Capzb	0.00761417	0.00788108	0.00709144	0.00823926	0.00827813	0.00954344	0.0100287	0.0108944	0.0125845	0.0075289	0.00868694	0.0111692	1.15381	1.28574	1.48351	0.00291216	0.522672	0.00947995	0.0031136	0.20641	0.362603	0.569013	0.281771	2.02319	2.50674
P28474	Alcohol dehydrogenase class-3 OS=Mus musculus OX=10090 GN=Adh5 PE=1 SV=3	Adh5	0.0149358	0.0174191	0.0132714	0.00903655	0.00917363	0.0106744	0.0144862	0.0154671	0.0151129	0.0152088	0.0096282	0.0150221	-1.57961	1.56022	-1.01243	0.0014761	0.00232081	0.00272736	0.981472	-0.659566	0.641745	-0.0178208	2.63436	2.56426	0.00812217
Q9DC51	Guanine nucleotide-binding protein G(i) subunit alpha-3 OS=Mus musculus OX=10090 GN=Gnai3 PE=1 SV=3	Gnai3	0.0028448	0.00328655	0.00269433	0.00176174	0.00212108	0.00224725	0.00243361	0.00232348	0.00276472	0.00294189	0.00204336	0.00250727	-1.43973	1.22703	-1.17335	0.0110529	0.00905847	0.107563	0.167385	-0.525803	0.295174	-0.230629	2.04295	0.968337	0.776282
Q8R5C5	Beta-centractin OS=Mus musculus OX=10090 GN=Actr1b PE=1 SV=1	Actr1b	0.00251796	0.00244549	0.00206617	0.00113008	0.00130894	0.00191085	0.00244043	0.00251278	0.00295886	0.00234321	0.00144996	0.00263736	-1.61605	1.81892	1.12553	0.000606092	0.00228859	0.000640374	0.308511	-0.692476	0.863083	0.170608	2.64043	3.19357	0.510729
P54822	Adenylosuccinate lyase OS=Mus musculus OX=10090 GN=Adsl PE=1 SV=2	Adsl	0.00520492	0.00485019	0.00466923	0.00406084	0.00405246	0.00467216	0.00641459	0.006354	0.00748851	0.00490811	0.00426182	0.00675237	-1.15165	1.58439	1.37576	0.000472621	0.0891009	0.000422217	0.00322234	-0.203699	0.663923	0.460224	1.05012	3.37446	2.49183
O54774	AP-3 complex subunit delta-1 OS=Mus musculus OX=10090 GN=Ap3d1 PE=1 SV=1	Ap3d1	0.00186833	0.00226907	0.00187702	0.00237981	0.0019045	0.00271529	0.00365932	0.00369605	0.00440757	0.00200481	0.0023332	0.00392098	1.1638	1.68052	1.95579	0.000492738	0.973065	0.000935621	0.000791663	0.218847	0.748904	0.967751	0.0118582	3.0289	3.10146
O55131	Septin-7 OS=Mus musculus OX=10090 GN=Septin7 PE=1 SV=1	Septin7	0.013302	0.0134584	0.0118732	0.00999853	0.0111807	0.0127204	0.0140538	0.0144478	0.0170665	0.0128779	0.0112999	0.0151894	-1.13965	1.3442	1.17949	0.00950508	0.141643	0.00775125	0.104764	-0.188585	0.426753	0.238167	0.848806	2.11063	0.979787
Q9Z2I0	Mitochondrial proton/calcium exchanger protein OS=Mus musculus OX=10090 GN=Letm1 PE=1 SV=1	Letm1	0.00674439	0.00561226	0.00565092	0.00310356	0.00323757	0.00410815	0.00593693	0.0058718	0.00599144	0.00600252	0.00348309	0.00593339	-1.72333	1.70348	-1.01165	0.000140712	0.000233394	0.000268455	0.97247	-0.7852	0.768488	-0.0167125	3.63191	3.57113	0.0121239
Q9QYB1	Chloride intracellular channel protein 4 OS=Mus musculus OX=10090 GN=Clic4 PE=1 SV=3	Clic4	0.00619137	0.00741859	0.00531549	0.00342817	0.00326943	0.00428403	0.00535095	0.00578142	0.00653558	0.00630848	0.00366054	0.00588932	-1.72337	1.60886	-1.07117	0.0040305	0.00484172	0.0100667	0.755882	-0.785236	0.686043	-0.0991929	2.315	1.99711	0.121546
Q922R8	Protein disulfide-isomerase A6 OS=Mus musculus OX=10090 GN=Pdia6 PE=1 SV=3	Pdia6	0.0177596	0.0184859	0.0157018	0.0175427	0.0166271	0.0199891	0.0206961	0.0233189	0.0266322	0.0173158	0.018053	0.0235491	1.04257	1.30444	1.35998	0.00968707	0.968167	0.0135567	0.0177264	0.0601503	0.383433	0.443584	0.0140498	1.86785	1.75138
Q9CVB6	Actin-related protein 2/3 complex subunit 2 OS=Mus musculus OX=10090 GN=Arpc2 PE=1 SV=3	Arpc2	0.00989371	0.0114084	0.00892599	0.00930127	0.00880099	0.0098602	0.00948575	0.0101806	0.0125058	0.010076	0.00932082	0.0107241	-1.08102	1.15055	1.06431	0.258338	0.519439	0.239105	0.786	-0.112397	0.202322	0.089925	0.284466	0.621412	0.104577
Q60668	Heterogeneous nuclear ribonucleoprotein D0 OS=Mus musculus OX=10090 GN=Hnrnpd PE=1 SV=2	Hnrnpd	0.0123442	0.013103	0.0121799	0.00737591	0.00669867	0.00846998	0.00864505	0.0105997	0.0103884	0.0125424	0.00751485	0.00987771	-1.66901	1.31443	-1.26977	0.000229907	0.000181549	0.00566009	0.00929811	-0.738996	0.394432	-0.344564	3.74101	2.24718	2.03161
Q8BJ71	Nuclear pore complex protein Nup93 OS=Mus musculus OX=10090 GN=Nup93 PE=1 SV=1	Nup93	0.00229832	0.00263524	0.00226444	0.00323459	0.00325489	0.00334212	0.00349942	0.00387768	0.00481649	0.00239933	0.0032772	0.00406453	1.36588	1.24024	1.69403	0.00735053	0.0968552	0.109592	0.00596103	0.449832	0.310624	0.760455	1.01388	0.960223	2.22468
Q7M6Y3	Phosphatidylinositol-binding clathrin assembly protein OS=Mus musculus OX=10090 GN=Picalm PE=1 SV=1	Picalm	0.00574643	0.00581761	0.00504416	0.00781319	0.00779543	0.00925995	0.0100811	0.0109448	0.0122941	0.00553606	0.00828953	0.0111067	1.49737	1.33985	2.00625	0.000186551	0.016316	0.00261787	0.000151714	0.582429	0.42207	1.0045	1.78739	2.58205	3.81897
Q9QXE0	2-hydroxyacyl-CoA lyase 1 OS=Mus musculus OX=10090 GN=Hacl1 PE=1 SV=2	Hacl1	0.00449901	0.00408789	0.00397645	0.0003668	0.000337525	0.000347766	0.000810027	0.00108197	0.00087439	0.00418778	0.000350697	0.00092213	-11.9413	2.62942	-4.54142	4.08614e-07	4.99755e-07	0.0180813	1.30997e-06	-3.57789	1.39475	-2.18314	6.30124	1.74277	5.88274
Q9D7N9	Adipocyte plasma membrane-associated protein OS=Mus musculus OX=10090 GN=Apmap PE=1 SV=1	Apmap	0.00679534	0.00691125	0.0062919	0.00349228	0.00321449	0.00422078	0.00611535	0.00699796	0.00695571	0.00666616	0.00364251	0.00668967	-1.8301	1.83655	1.00353	3.43985e-05	6.32083e-05	6.07196e-05	0.996419	-0.871922	0.877	0.00507884	4.19923	4.21667	0.00155802
P62137	Serine/threonine-protein phosphatase PP1-alpha catalytic subunit OS=Mus musculus OX=10090 GN=Ppp1ca PE=1 SV=1	Ppp1ca	0.00661242	0.0102625	0.00588413	0.00842845	0.00893348	0.0102975	0.00830858	0.0105281	0.0120944	0.00758634	0.00921981	0.0103103	1.21532	1.11828	1.35907	0.240488	0.703086	0.559074	0.217609	0.281333	0.161283	0.442616	0.152991	0.252531	0.662324
P48722	Heat shock 70 kDa protein 4L OS=Mus musculus OX=10090 GN=Hspa4l PE=1 SV=2	Hspa4l	0.00152812	0.00208913	0.00163049	0.0012612	0.00120615	0.00135703	0.00221952	0.00235653	0.00190458	0.00174925	0.00127479	0.00216021	-1.37218	1.69456	1.23494	0.00574502	0.0590655	0.00469911	0.132171	-0.456473	0.760908	0.304436	1.22867	2.32798	0.878864
P25444	Small ribosomal subunit protein uS5 OS=Mus musculus OX=10090 GN=Rps2 PE=1 SV=3	Rps2	0.0134486	0.0125297	0.0119931	0.00738588	0.00633144	0.00755125	0.00727456	0.00923224	0.00899323	0.0126571	0.00708952	0.00850001	-1.78533	1.19895	-1.48907	0.00031443	0.000285273	0.0801708	0.00204644	-0.83619	0.261776	-0.574413	3.54474	1.09598	2.689
Q9Z1F9	SUMO-activating enzyme subunit 2 OS=Mus musculus OX=10090 GN=Uba2 PE=1 SV=1	Uba2	0.0032042	0.00437048	0.00298903	0.00385037	0.00344621	0.00535295	0.00465238	0.00503473	0.00864708	0.00352124	0.00421651	0.0061114	1.19745	1.4494	1.73558	0.093938	0.998384	0.132422	0.123573	0.259968	0.535452	0.79542	0.00070236	0.878038	0.908077
Q9CW03	Structural maintenance of chromosomes protein 3 OS=Mus musculus OX=10090 GN=Smc3 PE=1 SV=2	Smc3	0.00168282	0.00182699	0.00155399	0.0016896	0.0014471	0.00185658	0.00250092	0.0023924	0.00270696	0.00168794	0.00166443	0.00253343	-1.01412	1.5221	1.5009	0.000312902	0.424389	0.000369234	0.000955791	-0.0202353	0.606066	0.585831	0.372236	3.4327	3.01964
Q9WUA3	ATP-dependent 6-phosphofructokinase, platelet type OS=Mus musculus OX=10090 GN=Pfkp PE=1 SV=1	Pfkp	0.00276834	0.00259113	0.00225541	0.00280226	0.00316504	0.00357008	0.00338788	0.00377814	0.00380762	0.0025383	0.00317913	0.00365788	1.25246	1.15059	1.44108	0.0033861	0.0866829	0.0430971	0.00274036	0.32477	0.202377	0.527147	1.06207	1.36555	2.56219
Q99KJ8	Dynactin subunit 2 OS=Mus musculus OX=10090 GN=Dctn2 PE=1 SV=3	Dctn2	0.00817091	0.00801385	0.00670439	0.00566283	0.0056681	0.00666358	0.00760683	0.00829021	0.0101118	0.00762971	0.00599817	0.00866961	-1.27201	1.44538	1.1363	0.0156105	0.0761061	0.0137549	0.377994	-0.347107	0.531445	0.184338	1.11858	1.86154	0.422515
Q9D826	Peroxisomal sarcosine oxidase OS=Mus musculus OX=10090 GN=Pipox PE=1 SV=1	Pipox	0.0131853	0.0107796	0.0132968	0.00239954	0.00243651	0.00250429	0.00541957	0.0059941	0.00645909	0.0124206	0.00244678	0.00595758	-5.07629	2.43486	-2.08483	2.41369e-05	2.05052e-05	0.00618217	0.000250637	-2.34377	1.28384	-1.05993	4.68814	2.20886	3.60096
G5E829	Plasma membrane calcium-transporting ATPase 1 OS=Mus musculus OX=10090 GN=Atp2b1 PE=1 SV=1	Atp2b1	0.00299358	0.00310659	0.00237562	0.00300489	0.00244146	0.00305553	0.0033128	0.00371307	0.0043984	0.00282527	0.00283396	0.00380809	1.00308	1.34373	1.34787	0.0326208	0.848051	0.0361236	0.0715052	0.00443356	0.426249	0.430682	0.0715778	1.44221	1.14566
Q8BGA8	Acyl-coenzyme A synthetase ACSM5, mitochondrial OS=Mus musculus OX=10090 GN=Acsm5 PE=1 SV=1	Acsm5	0.00150875	0.00140409	0.00149894	0.000127449	0.000134366	8.62421e-05	0.000527349	0.000542102	0.00047745	0.00147059	0.000116019	0.000515634	-12.6754	4.44439	-2.85201	3.1274e-08	2.90312e-08	4.73174e-05	2.18185e-07	-3.66396	2.15199	-1.51198	7.53713	4.32498	6.66117
P97494	Glutamate--cysteine ligase catalytic subunit OS=Mus musculus OX=10090 GN=Gclc PE=1 SV=4	Gclc	0.00480933	0.00545746	0.00435661	0.00275469	0.00295669	0.003397	0.00364902	0.00473089	0.00487838	0.00487447	0.00303613	0.00441943	-1.60549	1.45561	-1.10296	0.00706428	0.00718507	0.0235703	0.548438	-0.683012	0.541628	-0.141384	2.14357	1.62764	0.260872
Q6A4J8	Ubiquitin carboxyl-terminal hydrolase 7 OS=Mus musculus OX=10090 GN=Usp7 PE=1 SV=1	Usp7	0.00257255	0.00239547	0.00193388	0.00189132	0.00185177	0.00225116	0.00260218	0.00290098	0.00314382	0.00230063	0.00199808	0.00288233	-1.15142	1.44255	1.25284	0.00681385	0.157235	0.00561197	0.0627042	-0.203414	0.528618	0.325203	0.80345	2.25088	1.2027
Q8VCT3	Aminopeptidase B OS=Mus musculus OX=10090 GN=Rnpep PE=1 SV=2	Rnpep	0.00443561	0.00471407	0.00404165	0.00415281	0.00534657	0.00574613	0.00551602	0.00646806	0.00783923	0.00439711	0.00508184	0.00660777	1.15572	1.30027	1.50275	0.0358189	0.695669	0.0997185	0.0352677	0.208795	0.378813	0.587608	0.157598	1.00122	1.45262
Q9WUA2	Phenylalanine--tRNA ligase beta subunit OS=Mus musculus OX=10090 GN=Farsb PE=1 SV=2	Farsb	0.00528647	0.00595433	0.00533394	0.00439875	0.00437826	0.00517791	0.00477426	0.00551433	0.00748745	0.00552491	0.00465164	0.00592535	-1.18774	1.27382	1.07248	0.143573	0.291828	0.140179	0.832751	-0.248213	0.34916	0.100947	0.534874	0.853318	0.079485
Q91X72	Hemopexin OS=Mus musculus OX=10090 GN=Hpx PE=1 SV=2	Hpx	0.00860152	0.00653765	0.0064552	0.0301509	0.0480256	0.0545035	0.0218387	0.0270081	0.0243239	0.00719813	0.0442266	0.0243902	6.14419	-1.81329	3.38841	0.00139337	0.00110961	0.0296349	0.033212	2.61922	-0.858614	1.76061	2.95483	1.5282	1.47871
P61750	ADP-ribosylation factor 4 OS=Mus musculus OX=10090 GN=Arf4 PE=1 SV=2	Arf4	0.00386052	0.00489204	0.00351908	0.00417925	0.00312276	0.00444555	0.00460399	0.00461726	0.00592025	0.00409054	0.00391585	0.00504717	-1.04461	1.28891	1.23386	0.0827927	0.557711	0.0729359	0.286106	-0.0629663	0.366147	0.303181	0.253591	1.13706	0.543472
P47934	Carnitine O-acetyltransferase OS=Mus musculus OX=10090 GN=Crat PE=1 SV=3	Crat	0.00425676	0.0038019	0.00410627	0.00143492	0.00148071	0.00186137	0.00424645	0.00384623	0.00269885	0.00405498	0.00159233	0.00359718	-2.54656	2.25906	-1.12727	0.00128876	0.00145371	0.00398472	0.51573	-1.34855	1.17572	-0.172828	2.83752	2.3996	0.287578
Q8VH51	RNA-binding protein 39 OS=Mus musculus OX=10090 GN=Rbm39 PE=1 SV=2	Rbm39	0.00350771	0.00341281	0.00325987	0.00201458	0.0016955	0.00194206	0.00158638	0.00177901	0.00188884	0.00339346	0.00188405	0.00175141	-1.80116	-1.07573	-1.93756	2.00204e-05	3.97276e-05	0.918317	3.31518e-05	-0.848925	-0.105318	-0.954243	4.40091	0.0370076	4.47949
Q7TT50	Serine/threonine-protein kinase MRCK beta OS=Mus musculus OX=10090 GN=Cdc42bpb PE=1 SV=2	Cdc42bpb	0.00125065	0.00156307	0.00122087	0.00215449	0.0011088	0.00231924	0.00237313	0.00271525	0.00350623	0.00134486	0.00186084	0.00286487	1.38367	1.53956	2.13023	0.0166605	0.958652	0.0305861	0.0221296	0.468495	0.622515	1.09101	0.018339	1.51448	1.65503
P60229	Eukaryotic translation initiation factor 3 subunit E OS=Mus musculus OX=10090 GN=Eif3e PE=1 SV=1	Eif3e	0.00463603	0.0046964	0.00390201	0.0049068	0.00480105	0.00527387	0.00574562	0.00647091	0.00764681	0.00441148	0.00499391	0.00662111	1.13202	1.32584	1.50088	0.00973815	0.687491	0.0271062	0.0105065	0.178906	0.406904	0.58581	0.162733	1.56693	1.97854
Q9DCU9	4-hydroxy-2-oxoglutarate aldolase, mitochondrial OS=Mus musculus OX=10090 GN=Hoga1 PE=1 SV=1	Hoga1	0.0126891	0.0131121	0.0100154	0.00402561	0.00314146	0.00431007	0.00893388	0.00901697	0.0103821	0.0119388	0.00382571	0.00944432	-3.12068	2.46864	-1.26413	0.000230176	0.00021199	0.00142811	0.0756966	-1.64186	1.30372	-0.338144	3.67368	2.84524	1.12092
P09242	Alkaline phosphatase, tissue-nonspecific isozyme OS=Mus musculus OX=10090 GN=Alpl PE=1 SV=2	Alpl	0.00142382	0.00194073	0.00255989	0.00023802	0.000116657	0.000207529	0.000296882	0.000545007	0.000527963	0.00197482	0.000187402	0.000456617	-10.5379	2.43657	-4.32489	0.00128591	0.00148645	0.560542	0.00378285	-3.39751	1.28485	-2.11266	2.82785	0.251392	2.42218
Q3TJ91	LLGL scribble cell polarity complex component 2 OS=Mus musculus OX=10090 GN=Llgl2 PE=1 SV=2	Llgl2	0.00188008	0.00230039	0.00210593	0.00150124	0.00170976	0.00191434	0.00243821	0.00218891	0.00276882	0.00209547	0.00170845	0.00246532	-1.22653	1.44302	1.1765	0.0104515	0.0957441	0.00859145	0.17614	-0.294588	0.529088	0.2345	1.01889	2.06593	0.754142
Q9JLQ0	CD2-associated protein OS=Mus musculus OX=10090 GN=Cd2ap PE=1 SV=3	Cd2ap	0.00372062	0.0037398	0.00334726	0.00430733	0.00464334	0.00633076	0.0050662	0.0057409	0.00740494	0.00360256	0.00509381	0.00607068	1.41394	1.19178	1.6851	0.015212	0.319755	0.0859681	0.0130721	0.499722	0.253114	0.752836	0.495182	1.06566	1.88365
P62702	Small ribosomal subunit protein eS4 OS=Mus musculus OX=10090 GN=Rps4x PE=1 SV=2	Rps4x	0.0221398	0.0197178	0.0229759	0.0057859	0.00494756	0.0074694	0.00781548	0.00882662	0.0111348	0.0216111	0.00606762	0.00925897	-3.56172	1.52596	-2.33408	1.89833e-05	1.88904e-05	0.0299106	9.6813e-05	-1.83257	0.609721	-1.22285	4.72376	1.52417	4.01407
O35737	Heterogeneous nuclear ribonucleoprotein H OS=Mus musculus OX=10090 GN=Hnrnph1 PE=1 SV=3	Hnrnph1	0.0122488	0.0132503	0.0117345	0.0101604	0.00850567	0.00889091	0.00953159	0.00989414	0.0114227	0.0124112	0.00918566	0.0102828	-1.35115	1.11944	-1.20699	0.0114506	0.00988832	0.30132	0.0657792	-0.434186	0.162776	-0.27141	2.00488	0.520973	1.18191
P27659	Large ribosomal subunit protein uL3 OS=Mus musculus OX=10090 GN=Rpl3 PE=1 SV=3	Rpl3	0.0130407	0.0114442	0.0129768	0.00285507	0.00246785	0.00298085	0.00326601	0.00365096	0.00385201	0.0124872	0.00276792	0.00358966	-4.51142	1.29688	-3.47867	1.19929e-06	1.65749e-06	0.158661	3.10034e-06	-2.17358	0.375043	-1.79854	5.78055	0.799529	5.50859
Q99JY3	GTPase IMAP family member 4 OS=Mus musculus OX=10090 GN=Gimap4 PE=1 SV=2	Gimap4	0.00646554	0.00662019	0.00587739	0.00332238	0.0040408	0.00433087	0.00636139	0.0065577	0.00623752	0.00632104	0.00389802	0.00638554	-1.6216	1.63815	1.0102	0.000134327	0.000256713	0.000222699	0.971223	-0.697422	0.712068	0.0146464	3.59055	3.65228	0.0126811
P06728	Apolipoprotein A-IV OS=Mus musculus OX=10090 GN=Apoa4 PE=1 SV=3	Apoa4	0.0209673	0.017307	0.0163141	0.0311846	0.0249225	0.0311526	0.0321455	0.0330548	0.0281992	0.0181961	0.0290866	0.0311332	1.5985	1.07036	1.71098	0.00442688	0.0239243	0.272009	0.00397352	0.67672	0.0980986	0.774819	1.62116	0.565417	2.40083
Q9DBL1	Short/branched chain specific acyl-CoA dehydrogenase, mitochondrial OS=Mus musculus OX=10090 GN=Acadsb PE=1 SV=1	Acadsb	0.0060392	0.00580808	0.00569932	0.00262135	0.00231693	0.00273472	0.00467207	0.00549407	0.0047637	0.00584887	0.00255767	0.00497662	-2.2868	1.94576	-1.17527	1.95319e-05	1.9153e-05	0.000104444	0.0263627	-1.19333	0.960336	-0.232992	4.71776	3.98111	1.57901
Q7TPV4	Myb-binding protein 1A OS=Mus musculus OX=10090 GN=Mybbp1a PE=1 SV=2	Mybbp1a	0.0016052	0.00143341	0.00174776	0.000224693	9.77315e-05	0.00034214	0.000243147	0.000317892	0.000407971	0.00159546	0.000221522	0.000323003	-7.20228	1.45811	-4.93945	7.10675e-06	9.18293e-06	0.188443	2.01627e-05	-2.84845	0.544102	-2.30435	5.03702	0.72482	4.69545
B2RXS4	Plexin-B2 OS=Mus musculus OX=10090 GN=Plxnb2 PE=1 SV=1	Plxnb2	0.00155742	0.00204602	0.00163534	0.00499408	0.00482378	0.0056309	0.00626586	0.00815507	0.00858326	0.00174626	0.00514959	0.00766806	2.94892	1.48906	4.39113	0.000187657	0.00458119	0.00812947	0.000148173	1.56019	0.574406	2.13459	2.33902	2.08994	3.82923
P48774	Glutathione S-transferase Mu 5 OS=Mus musculus OX=10090 GN=Gstm5 PE=1 SV=1	Gstm5	0.00891412	0.012457	0.00964037	0.00554452	0.00550637	0.00699688	0.00983327	0.0111931	0.0121892	0.0103372	0.00601592	0.0110719	-1.7183	1.84043	1.07107	0.00352822	0.00864218	0.00431727	0.770136	-0.780981	0.88004	0.0990584	2.06338	2.36479	0.113433
Q9QYB5	Gamma-adducin OS=Mus musculus OX=10090 GN=Add3 PE=1 SV=2	Add3	0.00489313	0.00471961	0.0044986	0.00225923	0.00245564	0.00280223	0.00387017	0.00462873	0.00484549	0.00470378	0.0025057	0.00444813	-1.87723	1.7752	-1.05747	0.000228378	0.000302041	0.000578198	0.621775	-0.908607	0.827984	-0.0806225	3.51993	3.23792	0.206367
P22599	Alpha-1-antitrypsin 1-2 OS=Mus musculus OX=10090 GN=Serpina1b PE=1 SV=2	Serpina1b	0.00378953	0.00361316	0.00311411	0.00749792	0.00797802	0.00990468	0.00677455	0.00769421	0.00729831	0.0035056	0.00846021	0.00725569	2.41334	-1.16601	2.06974	1.4526e-05	1.85259e-05	0.230707	4.17481e-05	1.27103	-0.221579	1.04945	4.73222	0.636939	4.37936
Q9WUZ9	Ectonucleoside triphosphate diphosphohydrolase 5 OS=Mus musculus OX=10090 GN=Entpd5 PE=1 SV=1	Entpd5	0.011173	0.0109794	0.0111975	0.00415546	0.00417333	0.00421075	0.00772569	0.00807245	0.00666131	0.0111166	0.00417985	0.00748648	-2.65957	1.79109	-1.48489	3.43295e-06	2.6834e-06	0.000196624	0.000118265	-1.4112	0.840837	-0.570358	5.57131	3.70636	3.92715
Q8CIN4	Serine/threonine-protein kinase PAK 2 OS=Mus musculus OX=10090 GN=Pak2 PE=1 SV=1	Pak2	0.00445117	0.00456329	0.00391632	0.00237937	0.00290812	0.00314019	0.00323529	0.00394171	0.00478703	0.00431026	0.00280922	0.00398801	-1.53432	1.41961	-1.0808	0.0222377	0.0233585	0.0579295	0.74106	-0.617602	0.505498	-0.112105	1.63155	1.2371	0.130147
A3KMP2	Tetratricopeptide repeat protein 38 OS=Mus musculus OX=10090 GN=Ttc38 PE=1 SV=2	Ttc38	0.00411841	0.00396968	0.00411175	0.00188764	0.00214875	0.00226324	0.00371896	0.00401739	0.00403497	0.00406662	0.00209988	0.00392378	-1.9366	1.86857	-1.0364	4.1535e-06	6.18744e-06	9.55552e-06	0.483309	-0.953523	0.901937	-0.0515859	5.20849	5.01975	0.315775
P38060	Hydroxymethylglutaryl-CoA lyase, mitochondrial OS=Mus musculus OX=10090 GN=Hmgcl PE=1 SV=2	Hmgcl	0.00606262	0.00520559	0.00534495	0.00198487	0.00199774	0.00165914	0.00353331	0.00407359	0.0036131	0.00553772	0.00188059	0.00374	-2.94468	1.98874	-1.48067	2.84265e-05	2.2252e-05	0.00120438	0.00103132	-1.55811	0.991856	-0.566254	4.65263	2.91924	2.98661
P58871	182 kDa tankyrase-1-binding protein OS=Mus musculus OX=10090 GN=Tnks1bp1 PE=1 SV=2	Tnks1bp1	0.00142925	0.00140953	0.0014448	0.00188534	0.00207922	0.00262913	0.00329935	0.00247351	0.00311785	0.00142786	0.0021979	0.00296357	1.5393	1.34837	2.07554	0.00101382	0.0720608	0.009879	0.000846474	0.622271	0.431213	1.05348	1.1423	2.00529	3.07239
Q5SQX6	Cytoplasmic FMR1-interacting protein 2 OS=Mus musculus OX=10090 GN=Cyfip2 PE=1 SV=2	Cyfip2	0.000424858	0.000441164	0.000437618	6.06131e-05	6.15611e-05	6.26052e-05	9.08094e-05	0.000172466	0.000121788	0.000434546	6.15931e-05	0.000128354	-7.05511	2.08391	-3.38552	3.17996e-06	3.6231e-06	0.0342186	1.16322e-05	-2.81867	1.05929	-1.75938	5.44092	1.46574	4.93434
Q9CQ60	6-phosphogluconolactonase OS=Mus musculus OX=10090 GN=Pgls PE=1 SV=1	Pgls	0.0068762	0.00742017	0.00655731	0.00589432	0.00658942	0.00831527	0.00888813	0.0105728	0.0123502	0.00695122	0.006933	0.0106037	-1.00263	1.52946	1.52545	0.00529727	0.778834	0.00634604	0.0129444	-0.0037873	0.613018	0.609231	0.108555	2.1975	1.88792
Q9ESZ8	General transcription factor II-I OS=Mus musculus OX=10090 GN=Gtf2i PE=1 SV=3	Gtf2i	0.00251334	0.00295659	0.00213873	0.0017333	0.00173365	0.00218434	0.00230186	0.00270973	0.00265941	0.00253622	0.00188376	0.002557	-1.34636	1.35739	1.00819	0.0150869	0.024784	0.0222212	0.995081	-0.429061	0.440834	0.0117728	1.60583	1.65323	0.00214174
Q8BH04	Phosphoenolpyruvate carboxykinase [GTP], mitochondrial OS=Mus musculus OX=10090 GN=Pck2 PE=1 SV=1	Pck2	0.00341928	0.00362192	0.00323285	0.00305391	0.00323052	0.00353063	0.00407564	0.00427134	0.00568005	0.00342468	0.00327168	0.00467568	-1.04676	1.42913	1.36529	0.0256932	0.827953	0.0284877	0.0585582	-0.0659375	0.515142	0.449204	0.0819946	1.54534	1.23241
Q91WJ8	Far upstream element-binding protein 1 OS=Mus musculus OX=10090 GN=Fubp1 PE=1 SV=1	Fubp1	0.00362339	0.00371017	0.00324851	0.00538359	0.00545155	0.0059951	0.00578555	0.00558106	0.00645313	0.00352736	0.00561008	0.00593991	1.59045	1.05879	1.68396	0.000146356	0.00058684	0.172781	0.000155146	0.669434	0.0824206	0.751855	3.23148	0.762503	3.80926
Q9ES64	Harmonin OS=Mus musculus OX=10090 GN=Ush1c PE=1 SV=1	Ush1c	0.00319501	0.00277344	0.00274546	0.000334263	0.000398351	0.00034037	0.000931541	0.000982548	0.000981729	0.00290464	0.000357661	0.000965273	-8.12119	2.69884	-3.00914	1.88632e-06	1.92587e-06	0.00668186	9.19514e-06	-3.02169	1.43234	-1.58935	5.71537	2.1751	5.03644
Q8BG05	Heterogeneous nuclear ribonucleoprotein A3 OS=Mus musculus OX=10090 GN=Hnrnpa3 PE=1 SV=1	Hnrnpa3	0.020302	0.0220079	0.0196384	0.0108048	0.0100534	0.0146431	0.017092	0.0213073	0.0190589	0.0206494	0.0118338	0.0191527	-1.74496	1.61848	-1.07815	0.000231067	0.000282042	0.000670209	0.454008	-0.803191	0.694638	-0.108553	3.54969	3.17379	0.342937
Q99K01	Pyridoxal-dependent decarboxylase domain-containing protein 1 OS=Mus musculus OX=10090 GN=Pdxdc1 PE=1 SV=2	Pdxdc1	0.00236228	0.00250671	0.0022604	0.00188267	0.00160884	0.00196786	0.00231362	0.00266857	0.00314667	0.00237647	0.00181979	0.00270962	-1.3059	1.48898	1.14019	0.00968838	0.0484548	0.00863264	0.345655	-0.385047	0.574321	0.189274	1.31466	2.06386	0.461357
Q9JMH6	Thioredoxin reductase 1, cytoplasmic OS=Mus musculus OX=10090 GN=Txnrd1 PE=1 SV=3	Txnrd1	0.00401312	0.00452819	0.00346746	0.00389047	0.00425341	0.00485637	0.00420396	0.00520387	0.00631074	0.00400293	0.00433342	0.00523952	1.08256	1.2091	1.30892	0.131771	0.971575	0.202953	0.151769	0.11445	0.273931	0.388381	0.0125235	0.692605	0.818816
Q8BH64	EH domain-containing protein 2 OS=Mus musculus OX=10090 GN=Ehd2 PE=1 SV=1	Ehd2	0.00310808	0.00348098	0.00351142	0.00474299	0.00455946	0.00564118	0.00658599	0.00650192	0.00563454	0.00336683	0.00498121	0.00624082	1.4795	1.25287	1.85362	0.000137673	0.00909457	0.00254547	0.000109908	0.565107	0.325239	0.890346	2.04122	2.59423	3.95897
Q8BMA6	Signal recognition particle subunit SRP68 OS=Mus musculus OX=10090 GN=Srp68 PE=1 SV=2	Srp68	0.00132679	0.00128612	0.00117924	0.00102069	0.00108061	0.00123585	0.00121222	0.00135544	0.00162867	0.00126405	0.00111238	0.00139878	-1.13635	1.25746	1.10658	0.0519936	0.219745	0.0450864	0.466946	-0.184403	0.330512	0.146109	0.658081	1.34595	0.330734
Q9Z1N5	Spliceosome RNA helicase Ddx39b OS=Mus musculus OX=10090 GN=Ddx39b PE=1 SV=1	Ddx39b	0.013065	0.0155332	0.0133122	0.013175	0.0140623	0.0151948	0.0158778	0.0181601	0.0190388	0.0139701	0.014144	0.0176922	1.01245	1.25086	1.26643	0.0148261	0.97876	0.0206817	0.0259719	0.0178494	0.322923	0.340772	0.00932386	1.68441	1.5855
O09174	Alpha-methylacyl-CoA racemase OS=Mus musculus OX=10090 GN=Amacr PE=1 SV=4	Amacr	0.00733465	0.00722077	0.0065618	0.00265104	0.0026627	0.00258212	0.0059428	0.00547316	0.00500468	0.00703907	0.00263196	0.00547354	-2.67446	2.07965	-1.28602	1.75247e-05	1.48182e-05	0.000189645	0.00444498	-1.41925	1.05634	-0.36291	4.82921	3.72206	2.35213
Q9DBG5	Perilipin-3 OS=Mus musculus OX=10090 GN=Plin3 PE=1 SV=1	Plin3	0.00492975	0.00520725	0.00443773	0.00515286	0.00454675	0.00554258	0.00586274	0.00653776	0.0078246	0.00485824	0.00508073	0.0067417	1.0458	1.32691	1.38768	0.0159789	0.976919	0.0220839	0.0280534	0.0646018	0.408075	0.472677	0.0101413	1.65592	1.55201
O35409	Glutamate carboxypeptidase 2 OS=Mus musculus OX=10090 GN=Folh1 PE=1 SV=2	Folh1	0.00418035	0.00463293	0.00427514	0.00175293	0.00174717	0.00152077	0.00461478	0.00467115	0.00474719	0.00436281	0.00167362	0.00467771	-2.6068	2.79496	1.07218	4.84916e-07	1.29446e-06	6.58559e-07	0.0796072	-1.38228	1.48283	0.100544	5.88791	6.18141	1.09905
Q9WVL0	Maleylacetoacetate isomerase OS=Mus musculus OX=10090 GN=Gstz1 PE=1 SV=1	Gstz1	0.0140869	0.0150071	0.0158358	0.00441713	0.00438926	0.00490608	0.0103998	0.0101348	0.0109279	0.0149766	0.00457082	0.0104875	-3.27657	2.29444	-1.42804	1.28185e-06	1.02191e-06	2.64278e-05	0.000152687	-1.71218	1.19815	-0.514039	5.99059	4.57794	3.8162
Q00PI9	Heterogeneous nuclear ribonucleoprotein U-like protein 2 OS=Mus musculus OX=10090 GN=Hnrnpul2 PE=1 SV=2	Hnrnpul2	0.00373822	0.00453718	0.00351467	0.0021153	0.00177281	0.00261198	0.00245084	0.00243094	0.0032479	0.00393002	0.0021667	0.00270989	-1.81383	1.2507	-1.45025	0.00316122	0.00261959	0.121406	0.0295204	-0.859041	0.322739	-0.536301	2.58177	0.915759	1.52988
Q8VCW8	Medium-chain acyl-CoA ligase ACSF2, mitochondrial OS=Mus musculus OX=10090 GN=Acsf2 PE=1 SV=1	Acsf2	0.00385113	0.00424278	0.00343256	0.00295729	0.00301704	0.00320192	0.00375089	0.00418843	0.00527708	0.00384216	0.00305875	0.00440546	-1.25612	1.44028	1.14661	0.0399535	0.186765	0.0344055	0.421351	-0.328973	0.526351	0.197377	0.728704	1.46337	0.375356
Q14C51	Small ribosomal subunit protein mS39 OS=Mus musculus OX=10090 GN=Ptcd3 PE=1 SV=2	Ptcd3	0.00248366	0.00250113	0.00225046	0.000751714	0.000589065	0.000907432	0.00111476	0.00145474	0.00153363	0.00241175	0.000749404	0.00136771	-3.21822	1.82506	-1.76335	3.22415e-05	2.60484e-05	0.00363868	0.000522429	-1.68627	0.867947	-0.818319	4.58422	2.43906	3.28197
Q91XE0	Glycine N-acyltransferase OS=Mus musculus OX=10090 GN=Glyat PE=1 SV=1	Glyat	0.00934448	0.00804921	0.00892349	0.00184773	0.00240171	0.00215633	0.00427228	0.00439247	0.00422237	0.00877239	0.00213526	0.00429571	-4.10835	2.0118	-2.04213	4.07539e-06	3.61746e-06	0.00240952	3.38283e-05	-2.03856	1.00849	-1.03007	5.4416	2.61807	4.47072
Q8BH95	Enoyl-CoA hydratase, mitochondrial OS=Mus musculus OX=10090 GN=Echs1 PE=1 SV=1	Echs1	0.024156	0.0244636	0.024199	0.00808531	0.00819453	0.00981281	0.0208685	0.0193717	0.0150139	0.0242729	0.00869755	0.018418	-2.79077	2.11761	-1.31789	8.77508e-05	7.39239e-05	0.000925971	0.0153782	-1.48066	1.08244	-0.398226	4.13122	3.0334	1.8131
P21107	Tropomyosin alpha-3 chain OS=Mus musculus OX=10090 GN=Tpm3 PE=1 SV=3	Tpm3	0.00535362	0.00587639	0.00527418	0.00456129	0.00422246	0.00500117	0.00505522	0.00526698	0.00533007	0.00550139	0.00459497	0.00521742	-1.19726	1.13546	-1.05443	0.00220792	0.00219987	0.00886705	0.364483	-0.259741	0.183281	-0.0764597	2.6576	2.05222	0.438322
P29351	Tyrosine-protein phosphatase non-receptor type 6 OS=Mus musculus OX=10090 GN=Ptpn6 PE=1 SV=2	Ptpn6	0.00121154	0.0013173	0.00111212	0.00131897	0.00138503	0.00161022	0.00166991	0.00157266	0.00191317	0.00121366	0.00143807	0.00171858	1.18491	1.19506	1.41604	0.00533773	0.342242	0.0249685	0.00493174	0.244778	0.25708	0.501858	0.465667	1.60261	2.307
Q9CQA3	Succinate dehydrogenase [ubiquinone] iron-sulfur subunit, mitochondrial OS=Mus musculus OX=10090 GN=Sdhb PE=1 SV=1	Sdhb	0.0302642	0.0283138	0.0278215	0.0104723	0.010519	0.0116344	0.0236674	0.0252628	0.0223309	0.0287998	0.0108752	0.0237537	-2.6482	2.1842	-1.21243	2.78809e-06	2.63483e-06	1.75867e-05	0.00374246	-1.40501	1.12711	-0.277907	5.57925	4.75481	2.42684
Q8C2E7	WASH complex subunit 5 OS=Mus musculus OX=10090 GN=Washc5 PE=1 SV=2	Washc5	0.00102801	0.00106589	0.000851277	0.00115414	0.000923454	0.00128419	0.00135814	0.00154839	0.00212678	0.000981724	0.0011206	0.00167777	1.14146	1.49721	1.709	0.0239556	0.99551	0.0382929	0.0343539	0.190879	0.582275	0.773153	0.00195448	1.41688	1.46402
Q68FL4	Putative adenosylhomocysteinase 3 OS=Mus musculus OX=10090 GN=Ahcyl2 PE=1 SV=1	Ahcyl2	0.0045566	0.00445737	0.00393303	0.00022872	0.000331361	0.000385365	0.000626589	0.000578146	0.000758747	0.00431567	0.000315149	0.000654494	-13.6941	2.07678	-6.5939	5.76093e-07	8.21314e-07	0.159893	1.42777e-06	-3.77548	1.05435	-2.72113	6.08549	0.796169	5.84534
Q9CXN7	Phenazine biosynthesis-like domain-containing protein 2 OS=Mus musculus OX=10090 GN=Pbld2 PE=1 SV=1	Pbld2	0.0022231	0.002008	0.00203143	0.000199316	0.000181387	0.000195307	0.000441241	0.000543535	0.000547676	0.00208751	0.000192003	0.000510817	-10.8723	2.66046	-4.08661	1.81883e-07	2.12093e-07	0.00502033	6.44485e-07	-3.44258	1.41168	-2.03091	6.67347	2.29927	6.19079
P58774	Tropomyosin beta chain OS=Mus musculus OX=10090 GN=Tpm2 PE=1 SV=1	Tpm2	0.00109842	0.000894766	0.00125255	0.00181864	0.000964642	0.00159	0.00102923	0.00153783	0.00211729	0.00108191	0.00145776	0.00156145	1.34739	1.07113	1.44323	0.443966	0.88769	0.673763	0.423706	0.430171	0.0991324	0.529303	0.0517389	0.171493	0.372935
Q8BLF1	Neutral cholesterol ester hydrolase 1 OS=Mus musculus OX=10090 GN=Nceh1 PE=1 SV=1	Nceh1	0.00678368	0.0078711	0.00647628	0.00290518	0.00322622	0.00374762	0.00500206	0.00628992	0.00680838	0.00704369	0.00329301	0.00603345	-2.13898	1.8322	-1.16744	0.00110514	0.00107704	0.00504034	0.251446	-1.09692	0.873577	-0.223347	2.96777	2.29754	0.599555
Q6PDI5	Proteasome adapter and scaffold protein ECM29 OS=Mus musculus OX=10090 GN=Ecpas PE=1 SV=4	Ecpas	0.00101192	0.001221	0.000946205	0.00239823	0.00228703	0.00274046	0.00344901	0.00332143	0.00402721	0.00105971	0.00247524	0.00359922	2.33578	1.45409	3.39642	3.66365e-05	0.00143884	0.00137557	2.86896e-05	1.2239	0.540114	1.76402	2.84199	2.86152	4.54228
Q9D939	Sulfotransferase 1C2 OS=Mus musculus OX=10090 GN=Sult1c2 PE=1 SV=1	Sult1c2	0.00668725	0.00583028	0.00622222	0.0017868	0.00231636	0.00268423	0.0052361	0.00520374	0.00470984	0.00624658	0.00226247	0.00504989	-2.76096	2.23203	-1.23697	1.86413e-05	1.71904e-05	0.000125767	0.0133643	-1.46517	1.15836	-0.306815	4.76472	3.90043	1.87405
P42208	Septin-2 OS=Mus musculus OX=10090 GN=Septin2 PE=1 SV=2	Septin2	0.0102079	0.0108962	0.00946368	0.00986168	0.0113175	0.0119478	0.0127654	0.0126205	0.0156492	0.0101893	0.0110423	0.0136783	1.08372	1.23872	1.34243	0.0233309	0.788299	0.0566018	0.0252556	0.115995	0.308848	0.424844	0.103309	1.24717	1.59764
G3X9K3	Brefeldin A-inhibited guanine nucleotide-exchange protein 1 OS=Mus musculus OX=10090 GN=Arfgef1 PE=1 SV=1	Arfgef1	0.00144892	0.00136297	0.000994705	0.00113016	0.00100067	0.00137224	0.00188602	0.00176208	0.00222727	0.00126886	0.00116769	0.00195846	-1.08665	1.67721	1.54347	0.00349091	0.413386	0.00346228	0.0135674	-0.119883	0.746061	0.626178	0.383644	2.46064	1.8675
P47857	ATP-dependent 6-phosphofructokinase, muscle type OS=Mus musculus OX=10090 GN=Pfkm PE=1 SV=3	Pfkm	0.0028849	0.00283195	0.00273212	0.00154756	0.00137843	0.00214436	0.00267491	0.00358326	0.00363844	0.00281632	0.00169012	0.00329887	-1.66635	1.95186	1.17134	0.000968301	0.00449494	0.000941494	0.234751	-0.736689	0.964848	0.228159	2.34728	3.02618	0.629393
Q9CQI6	Coactosin-like protein OS=Mus musculus OX=10090 GN=Cotl1 PE=1 SV=3	Cotl1	0.0158985	0.0198589	0.0152413	0.00574526	0.00507155	0.00827992	0.0116162	0.0123094	0.0125123	0.0169995	0.00636558	0.012146	-2.67054	1.90807	-1.3996	0.000215199	0.000174161	0.00318264	0.016662	-1.41713	0.932118	-0.485015	3.75905	2.49721	1.77827
Q99JI4	26S proteasome non-ATPase regulatory subunit 6 OS=Mus musculus OX=10090 GN=Psmd6 PE=1 SV=1	Psmd6	0.00466827	0.00501268	0.00409929	0.00395653	0.00381936	0.00485918	0.00536684	0.00551517	0.00643455	0.00459341	0.00421169	0.00577218	-1.09063	1.37051	1.25662	0.00458588	0.175145	0.00387093	0.0350469	-0.125166	0.454717	0.329552	0.756603	2.41218	1.45535
Q8K0E8	Fibrinogen beta chain OS=Mus musculus OX=10090 GN=Fgb PE=1 SV=1	Fgb	0.00595114	0.00364408	0.00407717	0.0145793	0.0330318	0.0298199	0.00996326	0.0116519	0.0102687	0.00455746	0.0258103	0.010628	5.66331	-2.42853	2.33199	0.0113396	0.0108334	0.0423585	0.497144	2.50165	-1.28008	1.22156	1.96523	1.37306	0.303517
Q61171	Peroxiredoxin-2 OS=Mus musculus OX=10090 GN=Prdx2 PE=1 SV=3	Prdx2	0.0432543	0.043844	0.0387801	0.0261999	0.0223276	0.0302253	0.0454346	0.0395679	0.0399952	0.0419595	0.0262509	0.0416659	-1.5984	1.58722	-1.00705	0.000286389	0.00048202	0.0005269	0.990905	-0.676627	0.666498	-0.0101292	3.31693	3.27827	0.00396808
P62192	26S proteasome regulatory subunit 4 OS=Mus musculus OX=10090 GN=Psmc1 PE=1 SV=1	Psmc1	0.00443651	0.00519813	0.00405246	0.00609135	0.00594028	0.00652162	0.00693888	0.00759283	0.00895484	0.00456237	0.00618442	0.00782885	1.35553	1.2659	1.71596	0.00328964	0.0950891	0.0381934	0.00267624	0.438855	0.340163	0.779018	1.02187	1.41801	2.57247
Q61147	Ceruloplasmin OS=Mus musculus OX=10090 GN=Cp PE=1 SV=2	Cp	0.00262861	0.00197864	0.00157585	0.00690718	0.00706407	0.00757468	0.00565602	0.00637659	0.00604812	0.00206103	0.00718198	0.00602691	3.48465	-1.19165	2.92422	8.00164e-06	8.73979e-06	0.0414451	3.19457e-05	1.80101	-0.252963	1.54805	5.0585	1.38253	4.49559
P32261	Antithrombin-III OS=Mus musculus OX=10090 GN=Serpinc1 PE=1 SV=1	Serpinc1	0.0049456	0.00447809	0.00410796	0.0105894	0.00932147	0.0109841	0.0102886	0.011497	0.0110354	0.00451055	0.0102983	0.0109403	2.28316	1.06234	2.42549	2.69227e-05	9.8942e-05	0.110569	3.01806e-05	1.19103	0.0872477	1.27828	4.00462	0.956365	4.52027
P62880	Guanine nucleotide-binding protein G(I)/G(S)/G(T) subunit beta-2 OS=Mus musculus OX=10090 GN=Gnb2 PE=1 SV=3	Gnb2	0.00951391	0.0123817	0.00937179	0.00191349	0.00210331	0.00275002	0.00206732	0.00270621	0.00339666	0.0104225	0.00225561	0.00272339	-4.6207	1.20739	-3.82702	0.000116525	0.000166444	0.720408	0.000268838	-2.20811	0.271891	-1.93622	3.77873	0.142421	3.57051
O08756	3-hydroxyacyl-CoA dehydrogenase type-2 OS=Mus musculus OX=10090 GN=Hsd17b10 PE=1 SV=4	Hsd17b10	0.0139152	0.0145248	0.0147913	0.00537674	0.00513897	0.00631556	0.0102976	0.00983543	0.00973926	0.0144104	0.00561042	0.00995744	-2.56851	1.77481	-1.4472	1.14852e-07	8.94949e-08	4.59074e-06	6.62691e-06	-1.36093	0.827665	-0.533265	7.0482	5.33812	5.17869
Q7TNE1	Succinate--hydroxymethylglutarate CoA-transferase OS=Mus musculus OX=10090 GN=Sugct PE=1 SV=2	Sugct	0.00269585	0.00308415	0.00267382	0.00060685	0.000467222	0.000539335	0.00116547	0.00134329	0.00143052	0.00281794	0.000537802	0.00131309	-5.23973	2.44159	-2.14603	6.48199e-06	5.54086e-06	0.00219901	6.64847e-05	-2.38949	1.28782	-1.10167	5.25642	2.65777	4.17728
Q80SW1	S-adenosylhomocysteine hydrolase-like protein 1 OS=Mus musculus OX=10090 GN=Ahcyl1 PE=1 SV=1	Ahcyl1	0.0011	0.0012219	0.00105392	0.00257531	0.00252173	0.00275754	0.00362459	0.00488774	0.00478386	0.00112527	0.00261819	0.00443206	2.32672	1.6928	3.93865	0.000186268	0.0128332	0.00311072	0.000149515	1.21829	0.759408	1.9777	1.89166	2.50714	3.82532
P30275	Creatine kinase U-type, mitochondrial OS=Mus musculus OX=10090 GN=Ckmt1 PE=1 SV=1	Ckmt1	0.0102884	0.0103349	0.00902858	0.00330393	0.0044733	0.00442665	0.00648027	0.0074635	0.009229	0.00988397	0.00406796	0.00772426	-2.42971	1.8988	-1.2796	0.00107738	0.000907482	0.00975084	0.0822861	-1.28079	0.925091	-0.355695	3.04216	2.01096	1.08467
Q9DC50	Peroxisomal carnitine O-octanoyltransferase OS=Mus musculus OX=10090 GN=Crot PE=1 SV=1	Crot	0.00284586	0.00220715	0.00221223	0.00127788	0.00151892	0.0014449	0.0016161	0.00209771	0.00233717	0.00242175	0.0014139	0.00201699	-1.71281	1.42654	-1.20067	0.02267	0.0191794	0.134848	0.317169	-0.776368	0.512525	-0.263844	1.71716	0.870156	0.498709
Q9WTX6	Cullin-1 OS=Mus musculus OX=10090 GN=Cul1 PE=1 SV=1	Cul1	0.00199936	0.00185825	0.00168906	0.00150908	0.00154112	0.00203782	0.00193341	0.00249559	0.00327018	0.00184889	0.00169601	0.00256639	-1.09014	1.5132	1.38807	0.0466244	0.614604	0.0431462	0.14808	-0.124516	0.597598	0.473082	0.211405	1.36506	0.829503
Q91WU5	Arsenite methyltransferase OS=Mus musculus OX=10090 GN=As3mt PE=1 SV=2	As3mt	0.00492958	0.00465692	0.00371662	0.00285711	0.00217125	0.00236274	0.0034603	0.00445027	0.00445686	0.00443437	0.0024637	0.00412248	-1.79988	1.67329	-1.07566	0.00779126	0.00903965	0.019321	0.771729	-0.847904	0.742686	-0.105218	2.04385	1.71397	0.112535
Q62351	Transferrin receptor protein 1 OS=Mus musculus OX=10090 GN=Tfrc PE=1 SV=1	Tfrc	0.00349079	0.00459769	0.00339697	0.00362923	0.00333954	0.00422055	0.00550459	0.006547	0.00595252	0.00382848	0.00372977	0.00600137	-1.02647	1.60904	1.56756	0.00153752	0.624392	0.00181891	0.00427216	-0.0376848	0.686204	0.648519	0.204543	2.74019	2.36935
E9PV24	Fibrinogen alpha chain OS=Mus musculus OX=10090 GN=Fga PE=1 SV=1	Fga	0.0104498	0.00532063	0.00672512	0.0160259	0.0343854	0.0273776	0.0104986	0.0126766	0.0100078	0.00749851	0.0259297	0.011061	3.45797	-2.34424	1.47509	0.0150802	0.0167699	0.0371436	0.779994	1.78993	-1.22912	0.560804	1.77547	1.43012	0.107908
Q9DCY0	Glycine N-acyltransferase-like protein Keg1 OS=Mus musculus OX=10090 GN=Keg1 PE=1 SV=1	Keg1	0.0121864	0.011534	0.0116804	0.00385527	0.00577178	0.00637715	0.00849149	0.00983231	0.00903081	0.0118003	0.00533473	0.0091182	-2.21197	1.70921	-1.29414	0.00012898	0.000105101	0.00180024	0.0127991	-1.14533	0.773333	-0.371998	3.97839	2.74467	1.89282
Q6ZWX6	Eukaryotic translation initiation factor 2 subunit 1 OS=Mus musculus OX=10090 GN=Eif2s1 PE=1 SV=3	Eif2s1	0.00449294	0.00412428	0.00389766	0.00497617	0.00455891	0.005067	0.00527748	0.00590644	0.0068454	0.00417163	0.00486736	0.00600977	1.16678	1.23471	1.44063	0.0110683	0.45918	0.0441761	0.0103783	0.222529	0.304171	0.5267	0.338017	1.35481	1.98387
Q924X2	Carnitine O-palmitoyltransferase 1, muscle isoform OS=Mus musculus OX=10090 GN=Cpt1b PE=1 SV=1	Cpt1b	0.00360801	0.00370979	0.00364414	0.000679832	0.000671341	0.000852434	0.003126	0.00263389	0.00133844	0.00365398	0.000734536	0.00236611	-4.97454	3.22123	-1.5443	0.00145066	0.00117449	0.01913	0.0575888	-2.31456	1.68761	-0.626952	2.93015	1.71828	1.23966
Q8VCR7	Putative protein-lysine deacylase ABHD14B OS=Mus musculus OX=10090 GN=Abhd14b PE=1 SV=1	Abhd14b	0.0276535	0.028974	0.0270284	0.00977831	0.00798559	0.0111008	0.0222938	0.0214438	0.02199	0.0278853	0.00962157	0.0219092	-2.89821	2.27709	-1.27277	4.39013e-07	3.93564e-07	3.54708e-06	0.000364826	-1.53516	1.18719	-0.347967	6.40498	5.45013	3.43791
P0DP27	Calmodulin-2 OS=Mus musculus OX=10090 GN=Calm2 PE=1 SV=1	Calm2	0.0183828	0.0202191	0.0165557	0.023323	0.0158722	0.0258488	0.0306696	0.0375822	0.0365515	0.0183859	0.0216814	0.0349344	1.17924	1.61127	1.90007	0.00153413	0.999937	0.00259386	0.00261827	0.237858	0.688195	0.926054	2.71762e-05	2.58605	2.58198
Q8BFW7	Lipoma-preferred partner homolog OS=Mus musculus OX=10090 GN=Lpp PE=1 SV=1	Lpp	0.00391859	0.00398769	0.0032405	0.00500746	0.00419049	0.00486872	0.00340749	0.00345473	0.00465235	0.00371559	0.00468889	0.00383819	1.26195	-1.22164	1.033	0.27332	0.287119	0.396814	0.959283	0.335655	-0.288821	0.0468339	0.541938	0.401413	0.0180533
Q8R164	Valacyclovir hydrolase OS=Mus musculus OX=10090 GN=Bphl PE=1 SV=1	Bphl	0.0228123	0.0224699	0.0213245	0.00582415	0.00615998	0.00745161	0.0159066	0.0152483	0.0158418	0.0222022	0.00647858	0.0156656	-3.42702	2.41806	-1.41726	5.94992e-08	4.80075e-08	1.05665e-06	1.03429e-05	-1.77696	1.27385	-0.503105	7.31869	5.97607	4.98536
Q99KQ4	Nicotinamide phosphoribosyltransferase OS=Mus musculus OX=10090 GN=Nampt PE=1 SV=1	Nampt	0.00737978	0.00662415	0.00681663	0.00256084	0.00302887	0.00377007	0.00510972	0.00586159	0.00548	0.00694019	0.00311993	0.00548377	-2.22447	1.75766	-1.26559	2.22209e-05	1.87808e-05	0.000239757	0.0053872	-1.15346	0.813656	-0.339807	4.72629	3.62023	2.26864
Q8BH86	D-glutamate cyclase, mitochondrial OS=Mus musculus OX=10090 GN=Dglucy PE=1 SV=1	Dglucy	0.00362176	0.00336194	0.00371167	0.00124805	0.00154392	0.00172501	0.00260292	0.00259334	0.0028109	0.00356513	0.00150566	0.00266905	-2.36782	1.77268	-1.33573	1.10022e-05	8.79852e-06	0.000210238	0.00117165	-1.24356	0.825936	-0.417625	5.05559	3.67729	2.9312
Q8JZZ0	UDP-glucuronosyltransferase 3A2 OS=Mus musculus OX=10090 GN=Ugt3a2 PE=1 SV=2	Ugt3a2	0.0105653	0.0100157	0.0106117	0.00282513	0.00254911	0.00270658	0.00704095	0.00841445	0.00721108	0.0103975	0.00269361	0.00755549	-3.86008	2.80497	-1.37616	3.2688e-06	2.73361e-06	3.96914e-05	0.000869417	-1.94863	1.48799	-0.460645	5.56326	4.4013	3.06077
Q8BUK6	Protein Hook homolog 3 OS=Mus musculus OX=10090 GN=Hook3 PE=1 SV=2	Hook3	0.00160774	0.00159812	0.00163591	0.00126857	0.00128483	0.00129138	0.00133952	0.00159379	0.00179029	0.00161392	0.00128159	0.00157453	-1.25931	1.22857	-1.02502	0.0391457	0.046615	0.0736637	0.928927	-0.332632	0.296986	-0.0356461	1.33147	1.13275	0.0320182
Q3V3R4	Integrin alpha-1 OS=Mus musculus OX=10090 GN=Itga1 PE=1 SV=2	Itga1	0.00226546	0.00280467	0.00173088	0.00304836	0.00197657	0.00320374	0.00392364	0.00455395	0.00452261	0.002267	0.00274289	0.0043334	1.20992	1.57987	1.91151	0.00422095	0.986232	0.00753893	0.00642901	0.274909	0.659803	0.934712	0.0060208	2.12269	2.19186
P42125	Enoyl-CoA delta isomerase 1, mitochondrial OS=Mus musculus OX=10090 GN=Eci1 PE=1 SV=2	Eci1	0.0234584	0.0205588	0.0220076	0.0120976	0.013113	0.0168946	0.0358098	0.0330177	0.0254986	0.0220083	0.0140351	0.031442	-1.56809	2.24024	1.42864	0.00118052	0.0288576	0.000938833	0.0263878	-0.649008	1.16366	0.514647	1.53974	3.02741	1.5786
O70250	Phosphoglycerate mutase 2 OS=Mus musculus OX=10090 GN=Pgam2 PE=1 SV=3	Pgam2	0.00657641	0.00431415	0.00413378	0.00161633	0.00208964	0.00260031	0.00293625	0.00393871	0.00456567	0.00500811	0.00210209	0.00381354	-2.38244	1.81416	-1.31324	0.0186331	0.0159262	0.105506	0.327154	-1.25244	0.859306	-0.393134	1.79789	0.976724	0.485248
Q922Q1	Mitochondrial amidoxime reducing component 2 OS=Mus musculus OX=10090 GN=Mtarc2 PE=1 SV=1	Mtarc2	0.0108559	0.0134584	0.0119149	0.00511893	0.00461864	0.00472708	0.00675059	0.00895712	0.00881774	0.0120764	0.00482155	0.00817515	-2.50467	1.69554	-1.47721	0.000453363	0.000359933	0.0178063	0.00935823	-1.32462	0.761748	-0.562872	3.44378	1.74943	2.02881
Q8K310	Matrin-3 OS=Mus musculus OX=10090 GN=Matr3 PE=1 SV=1	Matr3	0.00459325	0.00536502	0.00439709	0.00211597	0.00177343	0.00230904	0.00202564	0.00331857	0.00264376	0.00478512	0.00206614	0.00266266	-2.31597	1.28871	-1.79712	0.000892294	0.000855764	0.208405	0.00436345	-1.21161	0.365927	-0.845687	3.06765	0.681091	2.36017
Q9D7B6	Isobutyryl-CoA dehydrogenase, mitochondrial OS=Mus musculus OX=10090 GN=Acad8 PE=1 SV=2	Acad8	0.00547675	0.00525435	0.00483916	0.00231129	0.00256645	0.00251002	0.00506853	0.00533723	0.00501356	0.00519009	0.00246259	0.00513977	-2.10757	2.08714	-1.00979	9.60193e-06	1.65186e-05	1.84308e-05	0.960912	-1.07558	1.06153	-0.0140534	4.78203	4.73446	0.0173164
P12970	Large ribosomal subunit protein eL8 OS=Mus musculus OX=10090 GN=Rpl7a PE=1 SV=2	Rpl7a	0.0138079	0.012256	0.0146578	0.00209391	0.00117756	0.0024898	0.00233993	0.00196952	0.00286429	0.0135739	0.00192042	0.00239125	-7.06816	1.24517	-5.67648	2.88832e-06	4.26164e-06	0.410273	6.75225e-06	-2.82134	0.316338	-2.505	5.37042	0.386927	5.17055
Q8BFY9	Transportin-1 OS=Mus musculus OX=10090 GN=Tnpo1 PE=1 SV=2	Tnpo1	0.00335797	0.00338217	0.00311127	0.00367649	0.00328733	0.00438101	0.00373918	0.00441333	0.0057606	0.0032838	0.00378161	0.0046377	1.1516	1.22638	1.4123	0.0659364	0.96209	0.111115	0.0792801	0.203633	0.29441	0.498043	0.0167842	0.954229	1.10084
Q9JLN9	Serine/threonine-protein kinase mTOR OS=Mus musculus OX=10090 GN=Mtor PE=1 SV=2	Mtor	0.000809719	0.000834511	0.000662675	0.000788195	0.000562831	0.00079286	0.000976337	0.00107449	0.0012185	0.000768969	0.000714629	0.00108978	-1.07604	1.52495	1.41719	0.00793591	0.406374	0.00739792	0.0340021	-0.105731	0.608767	0.503035	0.391074	2.13089	1.46849
Q9JK42	[Pyruvate dehydrogenase (acetyl-transferring)] kinase isozyme 2, mitochondrial OS=Mus musculus OX=10090 GN=Pdk2 PE=1 SV=2	Pdk2	0.00674815	0.00702154	0.00619984	0.00117375	0.00102268	0.00119019	0.0027789	0.00275448	0.00268987	0.00665651	0.00112887	0.00274108	-5.8966	2.42816	-2.42842	4.12467e-07	3.75751e-07	0.000426061	3.08926e-06	-2.55988	1.27986	-1.28002	6.4251	3.37053	5.51015
Q8BFZ9	Erlin-2 OS=Mus musculus OX=10090 GN=Erlin2 PE=1 SV=1	Erlin2	0.00523453	0.00633492	0.00643467	0.00446343	0.00369119	0.00437642	0.00536435	0.00792962	0.00630122	0.00600137	0.00417701	0.00653173	-1.43676	1.56373	1.08837	0.0254589	0.0652079	0.0266628	0.7517	-0.522821	0.644994	0.122172	1.1857	1.57409	0.123956
P63087	Serine/threonine-protein phosphatase PP1-gamma catalytic subunit OS=Mus musculus OX=10090 GN=Ppp1cc PE=1 SV=1	Ppp1cc	0.000311752	0.000408767	0.000305407	0.00101141	0.00129986	0.00109587	0.00138824	0.00145786	0.00131238	0.000341975	0.00113571	0.00138616	3.32103	1.22052	4.05339	5.28609e-05	0.000181656	0.185996	6.06518e-05	1.73163	0.287499	2.01913	3.74075	0.730495	4.21716
Q9WTP7	GTP:AMP phosphotransferase AK3, mitochondrial OS=Mus musculus OX=10090 GN=Ak3 PE=1 SV=3	Ak3	0.0165393	0.0144607	0.0142997	0.00453317	0.00460029	0.00586279	0.0110961	0.0132996	0.0118486	0.0150999	0.00499875	0.0120814	-3.02073	2.41689	-1.24984	2.97626e-05	2.76443e-05	0.000192596	0.0206033	-1.5949	1.27315	-0.321745	4.55839	3.71535	1.68606
P46638	Ras-related protein Rab-11B OS=Mus musculus OX=10090 GN=Rab11b PE=1 SV=3	Rab11b	0.0241513	0.0271296	0.0217385	0.0098869	0.00806416	0.00961765	0.0143222	0.0148514	0.0157614	0.0243398	0.00918957	0.0149783	-2.64864	1.62993	-1.625	9.54821e-05	7.77256e-05	0.00999463	0.00136488	-1.40525	0.704807	-0.700443	4.10944	2.00023	2.86491
P35278	Ras-related protein Rab-5C OS=Mus musculus OX=10090 GN=Rab5c PE=1 SV=2	Rab5c	0.0125632	0.017442	0.0134906	0.00718881	0.00548843	0.00811554	0.0105263	0.0107932	0.0115591	0.0144986	0.00693093	0.0109595	-2.09187	1.58125	-1.32292	0.00212985	0.00174142	0.0238861	0.083268	-1.06479	0.661064	-0.403727	2.7591	1.62185	1.07952
P27612	Phospholipase A-2-activating protein OS=Mus musculus OX=10090 GN=Plaa PE=1 SV=4	Plaa	0.00273384	0.00262629	0.00240491	0.00183247	0.00170791	0.00193799	0.00237581	0.00208322	0.00242673	0.00258835	0.00182613	0.00229525	-1.4174	1.2569	-1.12769	0.00135517	0.00116864	0.0102683	0.117432	-0.503244	0.329868	-0.173376	2.93232	1.9885	0.930213
Q99LB2	Dehydrogenase/reductase SDR family member 4 OS=Mus musculus OX=10090 GN=Dhrs4 PE=1 SV=3	Dhrs4	0.0145277	0.0127328	0.0130019	0.00605232	0.00490303	0.00549739	0.0100941	0.0123963	0.011613	0.0134208	0.00548424	0.0113678	-2.44716	2.07281	-1.1806	0.00011539	0.000113483	0.000580063	0.0868066	-1.29111	1.05158	-0.239524	3.94507	3.23653	1.06145
P51150	Ras-related protein Rab-7a OS=Mus musculus OX=10090 GN=Rab7a PE=1 SV=2	Rab7a	0.0128257	0.0151692	0.0130644	0.0094066	0.00832456	0.0103428	0.0130225	0.0138904	0.014882	0.0136864	0.009358	0.0139317	-1.46254	1.48874	1.01792	0.000997315	0.00195383	0.00151794	0.950594	-0.548473	0.574094	0.0256211	2.70911	2.81875	0.022005
Q99KR3	Endoribonuclease LACTB2 OS=Mus musculus OX=10090 GN=Lactb2 PE=1 SV=1	Lactb2	0.01307	0.0138845	0.0128334	0.00253654	0.00243852	0.00301196	0.00548868	0.00588739	0.00624596	0.0132626	0.00266234	0.00587401	-4.98157	2.20633	-2.25785	1.18496e-07	1.05345e-07	9.4373e-05	1.00617e-06	-2.3166	1.14165	-1.17495	6.97738	4.02515	5.99733
Q8BWY3	Eukaryotic peptide chain release factor subunit 1 OS=Mus musculus OX=10090 GN=Etf1 PE=1 SV=4	Etf1	0.00438018	0.0049917	0.00408919	0.00411292	0.00356422	0.00456603	0.00468212	0.00522568	0.00521305	0.00448702	0.00408106	0.00504028	-1.09948	1.23504	1.1233	0.0146237	0.108127	0.012182	0.237075	-0.136815	0.304562	0.167747	0.966067	1.91428	0.625114
P59158	Solute carrier family 12 member 3 OS=Mus musculus OX=10090 GN=Slc12a3 PE=1 SV=1	Slc12a3	0.00243144	0.00277021	0.00283743	0.000157118	5.05199e-05	0.000134292	0.000267259	0.000646867	0.000689889	0.00267969	0.000113977	0.000534671	-23.5109	4.69106	-5.01185	5.76181e-06	6.6613e-06	0.0590686	2.02775e-05	-4.55526	2.22991	-2.32534	5.17644	1.22864	4.69298
Q9CYR6	Phosphoacetylglucosamine mutase OS=Mus musculus OX=10090 GN=Pgm3 PE=1 SV=1	Pgm3	0.0045328	0.00424202	0.00365754	0.00135689	0.00147457	0.0016497	0.00201999	0.00234921	0.0026579	0.00414412	0.00149372	0.00234237	-2.77437	1.56815	-1.7692	0.000130927	0.000113954	0.0302869	0.00109932	-1.47216	0.64906	-0.823098	3.94327	1.51875	2.95888
Q8VCZ9	Hydroxyproline dehydrogenase OS=Mus musculus OX=10090 GN=Prodh2 PE=1 SV=1	Prodh2	0.00315723	0.00301562	0.00282857	5.92104e-05	0.000176261	8.79678e-05	0.000390549	0.000445799	0.000431162	0.00300047	0.000107813	0.000422503	-27.8303	3.91885	-7.10166	8.20028e-08	1.13831e-07	0.0353598	2.12931e-07	-4.79858	1.97043	-2.82816	6.94374	1.45149	6.67176
Q61035	Histidine--tRNA ligase, cytoplasmic OS=Mus musculus OX=10090 GN=Hars1 PE=1 SV=2	Hars1	0.00595853	0.00570978	0.00598192	0.00426518	0.00437155	0.00497553	0.00554233	0.00545215	0.00627481	0.00588341	0.00453742	0.00575643	-1.29664	1.26866	-1.02206	0.000834523	0.00116724	0.00183934	0.844613	-0.374779	0.343301	-0.0314788	2.93284	2.73534	0.073342
Q58A65	C-Jun-amino-terminal kinase-interacting protein 4 OS=Mus musculus OX=10090 GN=Spag9 PE=1 SV=2	Spag9	0.00163673	0.0013497	0.00125074	0.000467413	0.000586085	0.000600124	0.000986547	0.00101742	0.00143633	0.00141239	0.000551207	0.00114677	-2.56236	2.08046	-1.23163	0.00370086	0.00336738	0.0192723	0.275188	-1.35747	1.0569	-0.300566	2.47271	1.71507	0.560371
Q9QXK3	Coatomer subunit gamma-2 OS=Mus musculus OX=10090 GN=Copg2 PE=1 SV=1	Copg2	0.0015088	0.00157076	0.00138347	0.00116023	0.00121045	0.00129949	0.00154491	0.00192748	0.00214789	0.00148768	0.00122339	0.00187343	-1.21603	1.53134	1.2593	0.0118715	0.207372	0.00983619	0.0958644	-0.282178	0.614797	0.332619	0.683251	2.00717	1.01834
P00329	Alcohol dehydrogenase 1 OS=Mus musculus OX=10090 GN=Adh1 PE=1 SV=2	Adh1	0.0200123	0.0226819	0.0200473	0.0526219	0.0482469	0.0566699	0.0350008	0.0433102	0.0640536	0.0209139	0.0525129	0.0474549	2.51091	-1.10659	2.26906	0.0125192	0.0166553	0.947892	0.0237521	1.32821	-0.146115	1.1821	1.77845	0.0232409	1.6243
Q9DB29	Isoamyl acetate-hydrolyzing esterase 1 homolog OS=Mus musculus OX=10090 GN=Iah1 PE=1 SV=1	Iah1	0.00778982	0.00805874	0.00697806	0.00403675	0.00420345	0.00493001	0.0105322	0.011481	0.0107226	0.00760887	0.00439007	0.0109119	-1.7332	2.4856	1.43411	4.53682e-06	0.000173726	3.54224e-06	0.000226141	-0.793439	1.31359	0.520154	3.76013	5.45072	3.64562
Q9Z2X1	Heterogeneous nuclear ribonucleoprotein F OS=Mus musculus OX=10090 GN=Hnrnpf PE=1 SV=3	Hnrnpf	0.00546817	0.00542472	0.00512804	0.00278845	0.0035197	0.00392421	0.00321221	0.00397109	0.00406108	0.00534031	0.00341079	0.00374813	-1.56571	1.0989	-1.42479	0.00129961	0.0013291	0.344178	0.0050742	-0.646819	0.136066	-0.510754	2.87644	0.463217	2.29463
Q91YW3	DnaJ homolog subfamily C member 3 OS=Mus musculus OX=10090 GN=Dnajc3 PE=1 SV=1	Dnajc3	0.00269883	0.00275283	0.00242832	0.00179093	0.00168702	0.00224276	0.0021802	0.00268825	0.00344025	0.00262666	0.0019069	0.00276956	-1.37745	1.45239	1.05441	0.0298581	0.0609583	0.0347609	0.892237	-0.461996	0.538427	0.0764312	1.21497	1.45891	0.0495198
Q61029	Lamina-associated polypeptide 2, isoforms beta/delta/epsilon/gamma OS=Mus musculus OX=10090 GN=Tmpo PE=1 SV=4	Tmpo	0.00123418	0.00145651	0.00124948	0.00260668	0.0025867	0.00274309	0.00248948	0.00285359	0.00304587	0.00131339	0.00264549	0.00279631	2.01424	1.05701	2.12908	0.000103101	0.000295328	0.40139	0.000128633	1.01024	0.0799916	1.09023	3.52969	0.396434	3.89065
Q64737	Trifunctional purine biosynthetic protein adenosine-3 OS=Mus musculus OX=10090 GN=Gart PE=1 SV=3	Gart	0.00288227	0.00237268	0.00229287	0.00313367	0.00364048	0.00437821	0.0044519	0.00422261	0.00497937	0.00251594	0.00371745	0.00455129	1.47756	1.2243	1.80898	0.000944619	0.0302494	0.0179543	0.000752468	0.563216	0.291962	0.855178	1.51928	1.74583	3.12351
Q9D5V5	Cullin-5 OS=Mus musculus OX=10090 GN=Cul5 PE=1 SV=3	Cul5	0.00160726	0.00176261	0.00143796	0.00150167	0.00173453	0.00226473	0.00209801	0.00292771	0.00308858	0.00160261	0.00183365	0.00270477	1.14416	1.47508	1.68773	0.0106821	0.977963	0.0189969	0.015175	0.194291	0.56079	0.755081	0.00967764	1.72132	1.81887
Q91XE4	N-acyl-aromatic-L-amino acid amidohydrolase (carboxylate-forming) OS=Mus musculus OX=10090 GN=Acy3 PE=1 SV=1	Acy3	0.0187649	0.0178694	0.0188579	0.00493104	0.00713019	0.00774295	0.0126564	0.0143287	0.013749	0.0184974	0.00660139	0.013578	-2.80205	2.05685	-1.3623	1.23845e-05	1.00121e-05	0.000203699	0.00162116	-1.48648	1.04043	-0.446048	4.99948	3.69101	2.79018
O09131	Glutathione S-transferase omega-1 OS=Mus musculus OX=10090 GN=Gsto1 PE=1 SV=2	Gsto1	0.00746329	0.00659277	0.00642658	0.00355869	0.00373178	0.00383739	0.00535342	0.00579302	0.00564156	0.00682755	0.00370928	0.005596	-1.84066	1.50865	-1.22008	0.000100824	8.28564e-05	0.00130298	0.0121153	-0.880227	0.593256	-0.286971	4.08167	2.88506	1.91667
P62492	Ras-related protein Rab-11A OS=Mus musculus OX=10090 GN=Rab11a PE=1 SV=3	Rab11a		7.62227e-05	6.4762e-05	7.13523e-05	7.28137e-05	7.23806e-05	5.03432e-05	0.000127163	9.9261e-05	7.04924e-05	7.21822e-05	9.22557e-05	1.02397	1.2781	1.30873	0.560846	0.996409	0.618349	0.630933	0.0341764	0.353995	0.388172	0.00156233	0.208766	0.200017
Q8CFA2	Aminomethyltransferase, mitochondrial OS=Mus musculus OX=10090 GN=Amt PE=1 SV=1	Amt	0.00526778	0.00508483	0.00569108	0.00188163	0.00219932	0.00228821	0.00372327	0.00394184	0.00398033	0.00534789	0.00212305	0.00388182	-2.51896	1.82841	-1.37768	6.25096e-06	4.92707e-06	0.000159166	0.000484514	-1.33283	0.870591	-0.462238	5.30741	3.79815	3.31469
Q9DBL7	Bifunctional coenzyme A synthase OS=Mus musculus OX=10090 GN=Coasy PE=1 SV=2	Coasy	0.00602276	0.00541231	0.00570609	0.00311108	0.00298684	0.00293975	0.00449449	0.00493615	0.00455766	0.00571372	0.00301256	0.00466276	-1.89663	1.54778	-1.22539	2.08157e-05	1.70411e-05	0.000294372	0.00317007	-0.923442	0.630197	-0.293245	4.7685	3.5311	2.49893
Q91VI7	Ribonuclease inhibitor OS=Mus musculus OX=10090 GN=Rnh1 PE=1 SV=1	Rnh1	0.0047334	0.00607413	0.00378687	0.0090948	0.00833753	0.00977575	0.00869363	0.0099893	0.0126115	0.0048648	0.00906936	0.0104315	1.86428	1.15019	2.14427	0.00638587	0.0346315	0.291765	0.00566749	0.89862	0.201869	1.10049	1.46053	0.534968	2.24661
Q8BWM0	Prostaglandin E synthase 2 OS=Mus musculus OX=10090 GN=Ptges2 PE=1 SV=3	Ptges2	0.00378587	0.00337589	0.00354832	0.00137112	0.00177084	0.00183316	0.00344487	0.0032367	0.00285783	0.00357002	0.00165837	0.0031798	-2.15273	1.91742	-1.12272	0.000171351	0.000185185	0.000650521	0.211083	-1.10616	0.939168	-0.166996	3.73239	3.18674	0.675547
Q8BT60	Copine-3 OS=Mus musculus OX=10090 GN=Cpne3 PE=1 SV=2	Cpne3	0.00469354	0.00518945	0.00441423	0.0036678	0.00388776	0.0049219	0.00467399	0.0059039	0.00546886	0.00476574	0.00415916	0.00534892	-1.14584	1.28606	1.12237	0.013322	0.0793404	0.0113959	0.296038	-0.19641	0.362956	0.166546	1.10051	1.94325	0.528653
Q9CZD3	Glycine--tRNA ligase OS=Mus musculus OX=10090 GN=Gars1 PE=1 SV=1	Gars1	0.00587754	0.00573117	0.00491344	0.00389073	0.00454325	0.00543851	0.00652036	0.00575486	0.00639982	0.00550739	0.00462416	0.00622501	-1.191	1.34619	1.1303	0.00526884	0.0382625	0.00446749	0.19376	-0.252175	0.428884	0.176709	1.41723	2.34994	0.712737
Q91W50	Cold shock domain-containing protein E1 OS=Mus musculus OX=10090 GN=Csde1 PE=1 SV=1	Csde1	0.00295818	0.00283646	0.00250665	0.002209	0.00190013	0.00234468	0.00226872	0.00263535	0.0033687	0.0027671	0.00215127	0.00275759	-1.28626	1.28184	-1.00345	0.068746	0.0942918	0.0981943	0.99944	-0.363184	0.35822	-0.00496429	1.02553	1.00791	0.000243303
Q8C1A5	Thimet oligopeptidase OS=Mus musculus OX=10090 GN=Thop1 PE=1 SV=1	Thop1	0.00389472	0.00416102	0.0035827	0.00400604	0.00399715	0.00398915	0.00441859	0.00458418	0.00605896	0.00387948	0.00399745	0.00502058	1.03041	1.25595	1.29414	0.0810272	0.960914	0.134708	0.0954802	0.0432148	0.328775	0.371989	0.0173157	0.870606	1.02009
P08226	Apolipoprotein E OS=Mus musculus OX=10090 GN=Apoe PE=1 SV=2	Apoe	0.00748356	0.00746289	0.00589693	0.0101654	0.00838822	0.0102054	0.010365	0.0106029	0.00868157	0.0069478	0.00958632	0.00988316	1.37976	1.03097	1.42249	0.028412	0.102233	0.543212	0.0261586	0.464422	0.0439958	0.508418	0.990408	0.26503	1.58239
P14869	Large ribosomal subunit protein uL10 OS=Mus musculus OX=10090 GN=Rplp0 PE=1 SV=3	Rplp0	0.014637	0.0136396	0.0146188	0.00296484	0.00220242	0.00348322	0.00297645	0.00322921	0.00413891	0.0142984	0.00288349	0.00344819	-4.95872	1.19584	-4.14665	3.21682e-07	4.653e-07	0.144857	7.82828e-07	-2.30997	0.258022	-2.05195	6.33227	0.839061	6.10633
Q9R0N0	Galactokinase OS=Mus musculus OX=10090 GN=Galk1 PE=1 SV=2	Galk1	0.00533435	0.00527906	0.00462215	0.00441593	0.00400282	0.00465183	0.00563794	0.00616839	0.00843546	0.00507852	0.00435686	0.00674726	-1.16564	1.54865	1.32859	0.0317046	0.455779	0.0278928	0.136072	-0.221118	0.631013	0.409895	0.341246	1.55451	0.866232
Q80UG5	Septin-9 OS=Mus musculus OX=10090 GN=Septin9 PE=1 SV=1	Septin9	0.00419851	0.00547051	0.00408038	0.00588805	0.00500735	0.00479617	0.00489559	0.00518183	0.00638619	0.00458314	0.00523053	0.00548787	1.14125	1.0492	1.1974	0.319403	0.468827	0.943583	0.324134	0.190621	0.0692899	0.259911	0.328988	0.02522	0.489276
Q9DBP5	UMP-CMP kinase OS=Mus musculus OX=10090 GN=Cmpk1 PE=1 SV=1	Cmpk1	0.0146979	0.0154226	0.0153732	0.00700194	0.00585748	0.00790087	0.00958062	0.0109185	0.0120797	0.0151645	0.00692009	0.0108596	-2.19138	1.56928	-1.39642	4.26725e-05	3.34683e-05	0.00134643	0.00195737	-1.13184	0.650106	-0.481732	4.47537	2.87082	2.70833
O35887	Calumenin OS=Mus musculus OX=10090 GN=Calu PE=1 SV=1	Calu	0.00644151	0.00657234	0.00522712	0.00877153	0.00714382	0.0100332	0.0089385	0.00964996	0.0130565	0.00608032	0.00864951	0.0105483	1.42254	1.21953	1.73483	0.0244034	0.417019	0.112614	0.0213878	0.508471	0.286324	0.794794	0.379844	0.948409	1.66983
P62141	Serine/threonine-protein phosphatase PP1-beta catalytic subunit OS=Mus musculus OX=10090 GN=Ppp1cb PE=1 SV=3	Ppp1cb	0.00176027	0.00200849	0.0019751	0.000984808	0.000896208	0.00139147	0.00117756	0.00127387	0.00128237	0.00191462	0.00109083	0.0012446	-1.7552	1.14097	-1.53834	2.87548e-05	2.53724e-05	0.011402	0.000236511	-0.811634	0.190259	-0.621375	4.59564	1.94302	3.62615
Q9CU62	Structural maintenance of chromosomes protein 1A OS=Mus musculus OX=10090 GN=Smc1a PE=1 SV=4	Smc1a	0.00144802	0.00157903	0.00133416	0.00147421	0.00133305	0.00169615	0.00178785	0.00206767	0.00244362	0.00145374	0.00150113	0.00209971	1.0326	1.39875	1.44436	0.0101457	0.903272	0.0129342	0.0209328	0.046287	0.484139	0.530426	0.0441814	1.88826	1.67917
Q64324	Syntaxin-binding protein 2 OS=Mus musculus OX=10090 GN=Stxbp2 PE=1 SV=1	Stxbp2	0.00180347	0.00211938	0.00165624	0.00129429	0.00178514	0.00158092	0.00203777	0.00260596	0.00252136	0.0018597	0.00155345	0.00238836	-1.19714	1.53746	1.28428	0.0367874	0.574099	0.0338504	0.125681	-0.259594	0.620548	0.360955	0.241013	1.47044	0.900731
O35381	Acidic leucine-rich nuclear phosphoprotein 32 family member A OS=Mus musculus OX=10090 GN=Anp32a PE=1 SV=1	Anp32a	0.00864655	0.0100973	0.00726994	0.00870806	0.00681245	0.0100199	0.0108114	0.0127891	0.0154693	0.00867127	0.00851348	0.0130233	-1.01853	1.52972	1.50189	0.0159	0.668873	0.0163484	0.0459663	-0.0264934	0.613269	0.586775	0.174657	1.78652	1.33756
Q925I1	ATPase family AAA domain-containing protein 3A OS=Mus musculus OX=10090 GN=Atad3a PE=1 SV=1	Atad3a	0.00528073	0.00527774	0.00494665	0.00121456	0.00130515	0.00169665	0.00302868	0.00312174	0.00333252	0.00516837	0.00140545	0.00316098	-3.67737	2.24908	-1.63505	1.73964e-07	1.35577e-07	9.97641e-06	6.91513e-06	-1.87868	1.16934	-0.709338	6.86782	5.00103	5.1602
Q3UJB0	Splicing factor 3B subunit 2 OS=Mus musculus OX=10090 GN=Sf3b2 PE=2 SV=1	Sf3b2	0.00314288	0.00332026	0.00285106	0.00183561	0.00166857	0.00234697	0.00280281	0.00258147	0.00338924	0.00310473	0.00195038	0.00292451	-1.59186	1.49945	-1.06163	0.00191759	0.00237406	0.00483717	0.727431	-0.670712	0.584436	-0.0862753	2.62451	2.31541	0.138208
P10518	Delta-aminolevulinic acid dehydratase OS=Mus musculus OX=10090 GN=Alad PE=1 SV=1	Alad	0.0062744	0.00626927	0.00595485	0.00549951	0.005315	0.00628314	0.00763097	0.00820534	0.00926843	0.00616617	0.00569921	0.00836824	-1.08193	1.46832	1.35712	0.000791467	0.20451	0.000763302	0.00383111	-0.113612	0.554162	0.44055	0.689286	3.1173	2.41667
P11881	Inositol 1,4,5-trisphosphate-gated calcium channel ITPR1 OS=Mus musculus OX=10090 GN=Itpr1 PE=1 SV=2	Itpr1	0.00116253	0.00126981	0.00130769	0.00378789	0.00258308	0.00317982	0.00473299	0.00539638	0.00517503	0.00124668	0.0031836	0.00510147	2.55366	1.60242	4.09205	0.000134397	0.00757601	0.00283563	0.000106615	1.35257	0.680255	2.03282	2.12056	2.54735	3.97218
P21619	Lamin-B2 OS=Mus musculus OX=10090 GN=Lmnb2 PE=1 SV=2	Lmnb2	0.00154848	0.00149447	0.00174379	0.000401655	0.000363862	0.000341386	0.000901457	0.00103486	0.000935292	0.00159558	0.000368968	0.000957203	-4.32445	2.59427	-1.66692	7.71789e-06	6.03997e-06	0.000430642	0.000253988	-2.11252	1.37533	-0.737186	5.21897	3.36588	3.59519
P61027	Ras-related protein Rab-10 OS=Mus musculus OX=10090 GN=Rab10 PE=1 SV=1	Rab10	0.011471	0.0158481	0.0115746	0.00269241	0.00225232	0.00288439	0.00304736	0.00336179	0.00437173	0.0129646	0.00260971	0.00359363	-4.96782	1.37702	-3.60765	0.000253095	0.000332422	0.618599	0.000645407	-2.31261	0.461553	-1.85106	3.47831	0.208591	3.19017
Q99PG0	Arylacetamide deacetylase OS=Mus musculus OX=10090 GN=Aadac PE=1 SV=3	Aadac	0.0118523	0.0123488	0.0110615	0.00260185	0.0027869	0.00292301	0.00693628	0.00903328	0.00809157	0.0117542	0.00277058	0.00802038	-4.2425	2.89483	-1.46554	1.42992e-05	1.15062e-05	0.000248851	0.00167931	-2.08491	1.53348	-0.551435	4.93907	3.60406	2.77487
Q9Z1Z2	Serine-threonine kinase receptor-associated protein OS=Mus musculus OX=10090 GN=Strap PE=1 SV=2	Strap	0.004357	0.00438242	0.00386967	0.00313044	0.00348655	0.00392097	0.00403783	0.00427964	0.00467546	0.00420303	0.00351265	0.00433098	-1.19654	1.23296	1.03044	0.0104232	0.023543	0.0125097	0.842084	-0.25887	0.302132	0.0432622	1.62814	1.90275	0.0746443
Q07076	Annexin A7 OS=Mus musculus OX=10090 GN=Anxa7 PE=1 SV=2	Anxa7	0.00675513	0.00546649	0.00599941	0.00574405	0.0060042	0.00606321	0.00617349	0.00599795	0.00768395	0.00607367	0.00593715	0.00661846	-1.02299	1.11475	1.0897	0.442501	0.954895	0.443564	0.5961	-0.0327977	0.156725	0.123927	0.0200443	0.353044	0.224681
O88587	Catechol O-methyltransferase OS=Mus musculus OX=10090 GN=Comt PE=1 SV=2	Comt	0.00455557	0.00472874	0.00404026	0.00283834	0.00290053	0.00372217	0.00429351	0.00508893	0.00524322	0.00444152	0.00315368	0.00487522	-1.40836	1.54588	1.09765	0.00117063	0.00436174	0.00122215	0.36608	-0.494017	0.62843	0.134414	2.36034	2.91287	0.436424
O35382	Exocyst complex component 4 OS=Mus musculus OX=10090 GN=Exoc4 PE=1 SV=2	Exoc4	0.00111291	0.00122655	0.00102515	0.000673372	0.000623554	0.000609363	0.000772341	0.00132019	0.00134256	0.00112154	0.000635429	0.00114503	-1.76501	1.80198	1.02095	0.0331736	0.0539277	0.0450223	0.98822	-0.819674	0.849582	0.0299083	1.26819	1.34657	0.00514623
P39447	Tight junction protein ZO-1 OS=Mus musculus OX=10090 GN=Tjp1 PE=1 SV=2	Tjp1	0.00191064	0.00214208	0.00186451	0.00395327	0.00307179	0.00428212	0.00352121	0.00366732	0.00402689	0.00197241	0.00376906	0.00373847	1.91089	-1.00818	1.89539	0.0016564	0.00585483	0.426633	0.00174703	0.934246	-0.0117541	0.922492	2.23249	0.369946	2.7577
Q9CR62	Mitochondrial 2-oxoglutarate/malate carrier protein OS=Mus musculus OX=10090 GN=Slc25a11 PE=1 SV=3	Slc25a11	0.00861406	0.0107906	0.0128047	0.00686139	0.00612548	0.00836895	0.0116227	0.015396	0.0129427	0.0107365	0.00711861	0.0133205	-1.50822	1.87122	1.24068	0.00603505	0.0412171	0.005149	0.216177	-0.592851	0.903978	0.311126	1.38492	2.28828	0.665191
Q02257	Junction plakoglobin OS=Mus musculus OX=10090 GN=Jup PE=1 SV=3	Jup	0.00168417	0.00184634	0.00166689	0.0047579	0.00509673	0.00593564	0.00563954	0.00688128	0.00802291	0.00173247	0.00526342	0.00684791	3.03811	1.30104	3.95269	0.000315627	0.00307112	0.0394416	0.000266493	1.60317	0.379662	1.98284	2.5127	1.40405	3.57431
Q64514	Tripeptidyl-peptidase 2 OS=Mus musculus OX=10090 GN=Tpp2 PE=1 SV=3	Tpp2	0.00115453	0.00139089	0.00142361	0.00304377	0.0026496	0.00359629	0.00363542	0.00380363	0.00484243	0.00132301	0.00309655	0.00409383	2.34054	1.32206	3.09433	0.000510767	0.0111795	0.0179857	0.000404954	1.22684	0.402787	1.62963	1.95158	1.74507	3.39259
Q9JLB0	Protein PALS2 OS=Mus musculus OX=10090 GN=Pals2 PE=1 SV=1	Pals2	0.00238851	0.00278718	0.00254907	0.000733482	0.000783408	0.00101614	0.00160901	0.00151439	0.00158283	0.00257492	0.000844345	0.00156874	-3.04961	1.85794	-1.64139	5.21387e-06	4.12063e-06	0.000446558	0.00012475	-1.60862	0.893703	-0.71492	5.38504	3.35012	3.90396
Q99PT1	Rho GDP-dissociation inhibitor 1 OS=Mus musculus OX=10090 GN=Arhgdia PE=1 SV=3	Arhgdia	0.0273184	0.030941	0.0250643	0.0113006	0.0148988	0.0156979	0.0164963	0.0173104	0.0200099	0.0277746	0.0139658	0.0179389	-1.98876	1.28449	-1.54829	0.000867198	0.000791448	0.146889	0.00513663	-0.991872	0.361196	-0.630676	3.10158	0.833011	2.28932
A2A5R2	Brefeldin A-inhibited guanine nucleotide-exchange protein 2 OS=Mus musculus OX=10090 GN=Arfgef2 PE=1 SV=1	Arfgef2	0.000242937	0.000232284	0.000189009	0.000132517	0.000103224	0.000168604	0.00016778	0.000324704	0.000328405	0.00022141	0.000134782	0.00027363	-1.64273	2.03017	1.23585	0.0329718	0.122246	0.0298871	0.52896	-0.716094	1.0216	0.305507	0.912766	1.52452	0.276577
O35129	Prohibitin-2 OS=Mus musculus OX=10090 GN=Phb2 PE=1 SV=1	Phb2	0.0104016	0.0118705	0.0150605	0.00965378	0.00900856	0.0105359	0.0133698	0.0189932	0.01464	0.0124442	0.00973275	0.0156677	-1.27859	1.60979	1.25903	0.0321026	0.249747	0.0267635	0.249255	-0.354556	0.686871	0.332315	0.6025	1.57246	0.603357
P97351	Small ribosomal subunit protein eS1 OS=Mus musculus OX=10090 GN=Rps3a PE=1 SV=3	Rps3a	0.012424	0.0118713	0.013538	0.00404332	0.00372469	0.00478916	0.00512117	0.0066284	0.00702138	0.0126111	0.00418572	0.00625698	-3.01289	1.49484	-2.01552	2.13801e-05	2.01937e-05	0.0191797	0.000130519	-1.59115	0.579991	-1.01116	4.69478	1.71716	3.88433
Q920A5	Retinoid-inducible serine carboxypeptidase OS=Mus musculus OX=10090 GN=Scpep1 PE=1 SV=2	Scpep1	0.00662191	0.0073044	0.0058257	0.00257766	0.00185295	0.00234661	0.00422382	0.00425272	0.00463648	0.006584	0.00225908	0.00437101	-2.91447	1.93486	-1.50629	0.000116326	9.14076e-05	0.00371211	0.00428085	-1.54323	0.952233	-0.590999	4.03902	2.43038	2.36847
P35235	Tyrosine-protein phosphatase non-receptor type 11 OS=Mus musculus OX=10090 GN=Ptpn11 PE=1 SV=3	Ptpn11	0.00128581	0.00136602	0.00120769	0.00183029	0.00176535	0.00214817	0.00222029	0.0024643	0.00299178	0.00128651	0.0019146	0.00255879	1.48822	1.33646	1.98894	0.0015982	0.0867082	0.0157797	0.00132613	0.573587	0.418416	0.992002	1.06194	1.8019	2.87741
Q99MN1	Lysine--tRNA ligase OS=Mus musculus OX=10090 GN=Kars1 PE=1 SV=1	Kars1	0.00443616	0.00511366	0.00444929	0.00389261	0.00396219	0.00471449	0.00488344	0.00545764	0.0071313	0.00466637	0.00418976	0.00582413	-1.11375	1.39008	1.24811	0.0460924	0.468323	0.0401347	0.194196	-0.155431	0.475172	0.319741	0.329455	1.39648	0.711759
P63085	Mitogen-activated protein kinase 1 OS=Mus musculus OX=10090 GN=Mapk1 PE=1 SV=3	Mapk1	0.00591069	0.00693207	0.00471362	0.0069486	0.0078006	0.0078566	0.00839204	0.00905565	0.00981804	0.00585213	0.00753527	0.00908858	1.28761	1.20614	1.55304	0.00819244	0.101211	0.120893	0.00665668	0.364698	0.270395	0.635094	0.994774	0.917599	2.17674
Q9DCN2	NADH-cytochrome b5 reductase 3 OS=Mus musculus OX=10090 GN=Cyb5r3 PE=1 SV=3	Cyb5r3	0.00735899	0.00902442	0.00646028	0.0109437	0.0107563	0.0145942	0.0128143	0.017216	0.0192443	0.00761457	0.0120981	0.0164249	1.58881	1.35764	2.15703	0.00520875	0.212913	0.0349829	0.0044691	0.667944	0.441106	1.10905	0.671798	1.45614	2.34978
Q91WV7	Amino acid transporter heavy chain SLC3A1 OS=Mus musculus OX=10090 GN=Slc3a1 PE=1 SV=1	Slc3a1	0.00263383	0.00328116	0.00362462	0.00100604	0.000904294	0.00120446	0.00149877	0.00249032	0.00204891	0.00317987	0.00103827	0.00201267	-3.06267	1.93849	-1.57993	0.00163301	0.00130391	0.0419038	0.0300545	-1.61479	0.954934	-0.659858	2.88475	1.37775	1.52209
Q9Z0N1	Eukaryotic translation initiation factor 2 subunit 3, X-linked OS=Mus musculus OX=10090 GN=Eif2s3x PE=1 SV=2	Eif2s3x	0.00430112	0.00475314	0.00346438	0.00429749	0.00432307	0.0046381	0.00424777	0.00575977	0.00660462	0.00417288	0.00441955	0.00553739	1.05911	1.25293	1.32699	0.143284	0.973614	0.217334	0.164462	0.0828583	0.325304	0.408163	0.011613	0.662872	0.783935
Q5U5V2	Hydroxylysine kinase OS=Mus musculus OX=10090 GN=Hykk PE=1 SV=2	Hykk	0.00675568	0.00639066	0.00610561	0.00246108	0.00261884	0.00285401	0.00571459	0.00641305	0.00670461	0.00641732	0.00264464	0.00627742	-2.42654	2.37364	-1.02229	1.64282e-05	2.68073e-05	3.32392e-05	0.880505	-1.2789	1.2471	-0.0317998	4.57175	4.47835	0.0552681
P06281	Renin-1 OS=Mus musculus OX=10090 GN=Ren1 PE=1 SV=1	Ren1	0.0101171	0.0133133	0.00829101	0.00210278	0.00306078	0.00395543	0.00645553	0.00824201	0.010755	0.0105738	0.00303967	0.00848417	-3.47861	2.79115	-1.2463	0.00665706	0.00639954	0.0263279	0.440066	-1.79851	1.48086	-0.317649	2.19385	1.57958	0.356482
Q5SYD0	Unconventional myosin-Id OS=Mus musculus OX=10090 GN=Myo1d PE=1 SV=1	Myo1d	0.00156241	0.00175697	0.00163868	0.00100417	0.000700858	0.000955647	0.000623524	0.000679207	0.000678031	0.00165269	0.000886893	0.000660254	-1.86346	-1.34326	-2.50311	9.47579e-05	0.000278805	0.36404	0.000116642	-0.897983	-0.425738	-1.32372	3.5547	0.438851	3.93315
O54988	STE20-like serine/threonine-protein kinase OS=Mus musculus OX=10090 GN=Slk PE=1 SV=2	Slk	0.00128765	0.00121784	0.00091442	0.00105546	0.000953583	0.00120876	0.001479	0.00135502	0.00180541	0.00113997	0.0010726	0.00154648	-1.06281	1.4418	1.35659	0.0217403	0.582059	0.0207839	0.0725606	-0.0878892	0.527874	0.439985	0.235033	1.68227	1.1393
Q61191	Host cell factor 1 OS=Mus musculus OX=10090 GN=Hcfc1 PE=1 SV=2	Hcfc1	0.00222951	0.00288473	0.00210537	0.00280413	0.00267079	0.0029783	0.00349388	0.0036301	0.00386873	0.00240654	0.00281774	0.00366424	1.17087	1.30042	1.52262	0.00300253	0.396443	0.0118175	0.00298125	0.227579	0.378974	0.606553	0.401819	1.92747	2.5256
Q9R0X4	Acyl-coenzyme A thioesterase 9, mitochondrial OS=Mus musculus OX=10090 GN=Acot9 PE=1 SV=1	Acot9	0.00330219	0.0032767	0.00328321	0.00330802	0.00352423	0.00434558	0.00414938	0.0047682	0.00578359	0.00328736	0.00372594	0.00490039	1.13341	1.31521	1.49067	0.011797	0.909222	0.0240382	0.0149847	0.180675	0.395291	0.575966	0.0413302	1.6191	1.82435
Q9CZ44	NSFL1 cofactor p47 OS=Mus musculus OX=10090 GN=Nsfl1c PE=1 SV=1	Nsfl1c	0.00620411	0.00606396	0.00553438	0.00455475	0.00415337	0.00450789	0.00589397	0.00574376	0.00674719	0.00593415	0.00440534	0.00612831	-1.34704	1.39111	1.03272	0.00235816	0.00538923	0.00307626	0.825345	-0.429789	0.476237	0.046448	2.26847	2.51198	0.0833646
Q3UM45	Protein phosphatase 1 regulatory subunit 7 OS=Mus musculus OX=10090 GN=Ppp1r7 PE=1 SV=2	Ppp1r7	0.00388793	0.00387548	0.00327509	0.00301462	0.00268723	0.00368203	0.00322945	0.00389111	0.00484031	0.0036795	0.00312796	0.00398695	-1.17632	1.27462	1.08356	0.071639	0.175172	0.0698778	0.759764	-0.234286	0.350065	0.115779	0.756536	1.15566	0.119321
O35841	Apoptosis inhibitor 5 OS=Mus musculus OX=10090 GN=Api5 PE=1 SV=2	Api5	0.00421335	0.00432007	0.00392797	0.00518844	0.00488543	0.00621001	0.00586279	0.00683308	0.00790115	0.00415379	0.00542796	0.00686567	1.30675	1.26487	1.65287	0.00417556	0.288517	0.0214121	0.00379996	0.38598	0.338991	0.724971	0.539828	1.66934	2.42022
P19324	Serpin H1 OS=Mus musculus OX=10090 GN=Serpinh1 PE=1 SV=3	Serpinh1	0.00424763	0.00367976	0.00315959	0.0363429	0.0385552	0.0592896	0.0229081	0.0282874	0.0344687	0.00369566	0.0447292	0.0285547	12.1032	-1.56644	7.72655	4.86642e-05	4.63377e-05	0.0375698	0.000281873	3.59731	-0.647488	2.94983	4.33407	1.42516	3.54995
P50136	2-oxoisovalerate dehydrogenase subunit alpha, mitochondrial OS=Mus musculus OX=10090 GN=Bckdha PE=1 SV=1	Bckdha	0.0042411	0.00355598	0.00348341	0.000819661	0.00116175	0.00125494	0.0033767	0.00363121	0.00277398	0.00376016	0.00107878	0.00326063	-3.48556	3.02251	-1.1532	0.000229305	0.000256802	0.000791746	0.294085	-1.80139	1.59574	-0.205644	3.5904	3.10141	0.531527
Q9ERU9	E3 SUMO-protein ligase RanBP2 OS=Mus musculus OX=10090 GN=Ranbp2 PE=1 SV=2	Ranbp2	0.00134342	0.0012546	0.000978146	0.00191929	0.00157193	0.00228022	0.00254729	0.00261141	0.00328723	0.00119206	0.00192381	0.00281531	1.61386	1.4634	2.36173	0.00117054	0.164453	0.0069094	0.00106307	0.690514	0.549328	1.23984	0.783958	2.16056	2.97344
Q8R1Q8	Cytoplasmic dynein 1 light intermediate chain 1 OS=Mus musculus OX=10090 GN=Dync1li1 PE=1 SV=1	Dync1li1	0.00423824	0.00423489	0.00362768	0.00345948	0.00305331	0.00366485	0.00397955	0.00417545	0.0048198	0.00403361	0.00339255	0.00432493	-1.18896	1.27483	1.07222	0.0180808	0.0586583	0.0176451	0.595958	-0.249703	0.35031	0.100608	1.23167	1.75338	0.224784
P51661	11-beta-hydroxysteroid dehydrogenase type 2 OS=Mus musculus OX=10090 GN=Hsd11b2 PE=1 SV=2	Hsd11b2	0.00623662	0.00701306	0.00629443	0.0248023	0.0243833	0.033149	0.0187022	0.027707	0.0288113	0.0065147	0.0274449	0.0250735	4.21276	-1.09458	3.84875	0.000609826	0.00115018	0.97613	0.000978104	2.07476	-0.130374	1.94439	2.93923	0.0104925	3.00962
Q9QXG4	Acetyl-coenzyme A synthetase, cytoplasmic OS=Mus musculus OX=10090 GN=Acss2 PE=1 SV=2	Acss2	0.00423766	0.00446834	0.00387787	0.00128297	0.0011688	0.00198026	0.00354052	0.00384464	0.00416822	0.00419462	0.00147734	0.00385112	-2.83931	2.6068	-1.08919	1.26775e-05	1.68019e-05	3.42215e-05	0.292077	-1.50554	1.38228	-0.123262	4.77464	4.4657	0.534503
Q9D8U8	Sorting nexin-5 OS=Mus musculus OX=10090 GN=Snx5 PE=1 SV=1	Snx5	0.00335881	0.00327796	0.00300083	0.00285148	0.00290525	0.0032929	0.00371387	0.00451833	0.00485048	0.00321253	0.00301655	0.00436089	-1.06497	1.44566	1.35746	0.00523469	0.536258	0.00540476	0.0174351	-0.0908131	0.531725	0.440912	0.270626	2.26722	1.75857
Q91WQ3	Tyrosine--tRNA ligase, cytoplasmic OS=Mus musculus OX=10090 GN=Yars1 PE=1 SV=3	Yars1	0.00233787	0.00215692	0.00191735	0.00280542	0.00297584	0.00337512	0.00375117	0.00364054	0.003973	0.00213738	0.00305213	0.00378824	1.42798	1.24118	1.77237	5.89293e-05	0.00288305	0.00165781	4.63264e-05	0.513972	0.311711	0.825683	2.54015	2.78047	4.33417
Q9Z2Y8	Pyridoxal phosphate homeostasis protein OS=Mus musculus OX=10090 GN=Plpbp PE=1 SV=1	Plpbp	0.00577558	0.00497792	0.00539355	0.00183631	0.00186576	0.00217986	0.00347227	0.0038148	0.00382194	0.00538235	0.00196064	0.003703	-2.74519	1.88867	-1.45351	9.14939e-06	7.16214e-06	0.000298285	0.000506235	-1.45691	0.917368	-0.53954	5.14496	3.52537	3.29565
Q61990	Poly(rC)-binding protein 2 OS=Mus musculus OX=10090 GN=Pcbp2 PE=1 SV=1	Pcbp2	0.00389095	0.00467534	0.00365982	0.00474762	0.00702517	0.00628734	0.00592051	0.00623635	0.00750017	0.00407537	0.00602004	0.00655234	1.47718	1.08842	1.60779	0.0358887	0.0678909	0.92859	0.0430134	0.562843	0.122237	0.68508	1.16819	0.0321762	1.3664
P37804	Transgelin OS=Mus musculus OX=10090 GN=Tagln PE=1 SV=3	Tagln	0.00611323	0.00657325	0.00690974	0.0209132	0.0173828	0.0269631	0.0131306	0.0118233	0.0269078	0.00653207	0.021753	0.0172872	3.33019	-1.25833	2.64651	0.047245	0.0569653	0.947748	0.0844301	1.7356	-0.331512	1.40409	1.24439	0.0233073	1.0735
Q80XN0	D-beta-hydroxybutyrate dehydrogenase, mitochondrial OS=Mus musculus OX=10090 GN=Bdh1 PE=1 SV=2	Bdh1	0.010671	0.00934011	0.0107498	0.0034523	0.00461454	0.00466376	0.00719724	0.00854305	0.00699755	0.0102536	0.00424353	0.00757928	-2.4163	1.78608	-1.35285	0.000229631	0.000183045	0.00430595	0.0127647	-1.2728	0.836796	-0.436004	3.73744	2.36593	1.89399
Q91V41	Ras-related protein Rab-14 OS=Mus musculus OX=10090 GN=Rab14 PE=1 SV=3	Rab14	0.015943	0.0188706	0.0167169	0.0143642	0.012382	0.0148859	0.0184078	0.0183944	0.0186629	0.0171768	0.0138774	0.0184884	-1.23776	1.33227	1.07636	0.00221757	0.00878838	0.00221931	0.372496	-0.307728	0.413883	0.106154	2.05609	2.65378	0.428879
Q9EPL8	Importin-7 OS=Mus musculus OX=10090 GN=Ipo7 PE=1 SV=2	Ipo7	0.00267528	0.00316232	0.00274678	0.00340766	0.00331789	0.00466448	0.00379833	0.00476085	0.00543053	0.00286146	0.00379668	0.00466324	1.32683	1.22824	1.62967	0.0109832	0.497836	0.0408893	0.0105204	0.407985	0.296595	0.70458	0.302914	1.38839	1.97797
Q6A0A9	Constitutive coactivator of PPAR-gamma-like protein 1 OS=Mus musculus OX=10090 GN=FAM120A PE=1 SV=2	FAM120A	0.00243629	0.00231276	0.00235227	0.000954664	0.00128773	0.00136603	0.00124072	0.001794	0.0013068	0.00236711	0.00120281	0.00144717	-1.96798	1.20316	-1.63567	0.00105198	0.00107923	0.324472	0.00413779	-0.976718	0.266833	-0.709885	2.96688	0.488823	2.38323
Q62465	Synaptic vesicle membrane protein VAT-1 homolog OS=Mus musculus OX=10090 GN=Vat1 PE=1 SV=3	Vat1	0.00347139	0.00369098	0.00349299	0.00573826	0.00590118	0.00634314	0.00540844	0.00625707	0.00843563	0.00355179	0.00599419	0.00670038	1.68766	1.11781	1.88648	0.0132009	0.0479133	0.519456	0.01263	0.755021	0.160677	0.915698	1.31954	0.284451	1.8986
B1AVD1	Xaa-Pro aminopeptidase 2 OS=Mus musculus OX=10090 GN=Xpnpep2 PE=1 SV=1	Xpnpep2	0.0022742	0.0030731	0.00379755	0.000288854	0.000280593	0.000323203	0.000607227	0.000890926	0.000698269	0.00304828	0.00029755	0.000732141	-10.2446	2.46057	-4.16352	0.000581695	0.00067942	0.481369	0.00175945	-3.35679	1.29899	-2.0578	3.16786	0.317522	2.75462
P60766	Cell division control protein 42 homolog OS=Mus musculus OX=10090 GN=Cdc42 PE=1 SV=2	Cdc42	0.007461	0.00832681	0.00708826	0.00533169	0.00504863	0.007181	0.00602176	0.00672874	0.00820307	0.00762536	0.00585378	0.00698452	-1.30264	1.19317	-1.09175	0.015803	0.0153851	0.0528215	0.574439	-0.381438	0.254794	-0.126644	1.8129	1.27719	0.240756
Q00612	Glucose-6-phosphate 1-dehydrogenase X OS=Mus musculus OX=10090 GN=G6pdx PE=1 SV=3	G6pdx	0.00214506	0.00236028	0.00203696	0.00340899	0.0034991	0.00360482	0.00370253	0.00397672	0.00429269	0.00218077	0.0035043	0.00399065	1.60691	1.13879	1.82993	7.95553e-05	0.000502372	0.0408065	7.37793e-05	0.684292	0.187496	0.871788	3.29897	1.38927	4.13207
P62983	Ubiquitin-ribosomal protein eS31 fusion protein OS=Mus musculus OX=10090 GN=Rps27a PE=1 SV=2	Rps27a	0.0757651	0.0664475	0.074273	0.025427	0.0218377	0.0330098	0.0442509	0.0456475	0.0403819	0.0721619	0.0267582	0.0434267	-2.69681	1.62293	-1.66169	7.67979e-06	6.16827e-06	0.000933486	0.000138665	-1.43126	0.698602	-0.732654	5.20984	3.02989	3.85803
O54734	Dolichyl-diphosphooligosaccharide--protein glycosyltransferase 48 kDa subunit OS=Mus musculus OX=10090 GN=Ddost PE=1 SV=2	Ddost	0.00662627	0.00727229	0.00777129	0.00805762	0.00788918	0.00852609	0.0103384	0.013286	0.0123773	0.00722328	0.00815763	0.0120006	1.12935	1.47109	1.66138	0.00157203	0.633488	0.00433185	0.00186646	0.175495	0.556883	0.732378	0.198261	2.36333	2.72898
Q8K2I3	Dimethylaniline monooxygenase [N-oxide-forming] 2 OS=Mus musculus OX=10090 GN=Fmo2 PE=1 SV=3	Fmo2	0.00521385	0.00443154	0.0046207	0.000999928	0.000882155	0.000893305	0.00270041	0.00307486	0.00301445	0.00475536	0.000925129	0.00292991	-5.14021	3.16702	-1.62304	6.66754e-06	5.21718e-06	0.000220301	0.000376151	-2.36183	1.66313	-0.698701	5.28256	3.65698	3.42464
Q99020	Heterogeneous nuclear ribonucleoprotein A/B OS=Mus musculus OX=10090 GN=Hnrnpab PE=1 SV=1	Hnrnpab	0.00793248	0.00811035	0.00705365	0.0051734	0.00519398	0.00653825	0.00487511	0.0074993	0.00738553	0.00769883	0.00563521	0.00658665	-1.3662	1.16884	-1.16885	0.0416272	0.0352446	0.227139	0.361238	-0.45017	0.225075	-0.225095	1.45291	0.643709	0.442206
Q9D1Q6	Endoplasmic reticulum resident protein 44 OS=Mus musculus OX=10090 GN=Erp44 PE=1 SV=1	Erp44	0.00588744	0.00641299	0.00535297	0.00379198	0.00374399	0.00473883	0.00497674	0.0048334	0.00540643	0.00588447	0.0040916	0.00507219	-1.43818	1.23966	-1.16014	0.000914499	0.000762952	0.00904621	0.0671983	-0.524246	0.309943	-0.214303	3.1175	2.04353	1.17264
A2AQ07	Tubulin beta-1 chain OS=Mus musculus OX=10090 GN=Tubb1 PE=1 SV=1	Tubb1	0.000199697	0.0001939								0.000196799
Q8BJY1	26S proteasome non-ATPase regulatory subunit 5 OS=Mus musculus OX=10090 GN=Psmd5 PE=1 SV=4	Psmd5	0.00604596	0.00637782	0.00527002	0.00442667	0.00451365	0.00471135	0.00576546	0.00643785	0.00574398	0.00589793	0.00455055	0.00598243	-1.29609	1.31466	1.01433	0.00630956	0.0117914	0.00898343	0.964095	-0.374168	0.394691	0.0205229	1.92844	2.04656	0.0158802
Q6PGL7	WASH complex subunit 2 OS=Mus musculus OX=10090 GN=Washc2 PE=1 SV=1	Washc2	0.000771003	0.000856966	0.000628878	0.000552864	0.000565052	0.000649207	0.000644014	0.000998565	0.00116371	0.000752282	0.000589041	0.00093543	-1.27713	1.58805	1.24346	0.087257	0.397919	0.0749685	0.425359	-0.352905	0.667261	0.314356	0.400205	1.12512	0.371244
Q3UEB3	Poly(U)-binding-splicing factor PUF60 OS=Mus musculus OX=10090 GN=Puf60 PE=1 SV=2	Puf60	0.00248367	0.00278724	0.00219991	0.00251576	0.00222546	0.00255739	0.00299492	0.00300794	0.00354317	0.00249027	0.00243287	0.00318201	-1.02359	1.30792	1.27778	0.0164072	0.731448	0.0175206	0.0433256	-0.0336425	0.387278	0.353635	0.135816	1.75645	1.36326
Q9QXN5	Inositol oxygenase OS=Mus musculus OX=10090 GN=Miox PE=1 SV=2	Miox	0.017234	0.0130469	0.0143864	0.00290081	0.00219142	0.00318429	0.00791907	0.0107651	0.0100047	0.0148891	0.00275884	0.00956296	-5.39687	3.4663	-1.55695	0.000172363	0.000138337	0.00289273	0.012088	-2.43212	1.7934	-0.638725	3.85906	2.53869	1.91765
Q91YE6	Importin-9 OS=Mus musculus OX=10090 GN=Ipo9 PE=1 SV=3	Ipo9	0.00129778	0.0014764	0.000840846	0.00313304	0.00300591	0.00386761	0.00338876	0.00401644	0.00484307	0.00120501	0.00333552	0.00408276	2.76805	1.22402	3.38816	0.000775391	0.00668929	0.0759925	0.00066012	1.46887	0.291631	1.7605	2.17462	1.11923	3.18038
Q9DCS3	Enoyl-[acyl-carrier-protein] reductase, mitochondrial OS=Mus musculus OX=10090 GN=Mecr PE=1 SV=2	Mecr	0.00233271	0.00231061	0.00216101	0.000869193	0.00126642	0.00127133	0.00232691	0.00234899	0.00183199	0.00226811	0.00113565	0.0021693	-1.9972	1.91019	-1.04555	0.00134194	0.00184181	0.00295756	0.851679	-0.997978	0.933714	-0.0642637	2.73476	2.52907	0.069724
Q8CAY6	Acetyl-CoA acetyltransferase, cytosolic OS=Mus musculus OX=10090 GN=Acat2 PE=1 SV=2	Acat2	0.00590941	0.00538846	0.00519269	0.0029634	0.00315408	0.00379114	0.0049858	0.00563594	0.00602735	0.00549685	0.00330287	0.0055497	-1.66426	1.68026	1.00961	0.00030272	0.000565368	0.000501603	0.983915	-0.734884	0.748689	0.0138043	3.24767	3.29964	0.0070423
P97816	Protein S100-G OS=Mus musculus OX=10090 GN=S100g PE=1 SV=3	S100g	0.0494883	0.0457844	0.0662774	0.00327175	0.00204383	0.00400331	0.0166479	0.0144514	0.0130884	0.0538501	0.0031063	0.0147292	-17.3358	4.74172	-3.65601	0.000156053	0.000157184	0.123891	0.000719395	-4.11568	2.24541	-1.87027	3.80359	0.906959	3.14303
Q9R112	Sulfide:quinone oxidoreductase, mitochondrial OS=Mus musculus OX=10090 GN=Sqor PE=1 SV=3	Sqor	0.00757221	0.0077097	0.00813234	0.00288768	0.00307187	0.0033189	0.00522068	0.00588224	0.00589373	0.00780475	0.00309282	0.00566555	-2.52351	1.83184	-1.37758	2.72003e-06	2.14579e-06	6.8168e-05	0.000233217	-1.33543	0.873294	-0.462137	5.66841	4.16642	3.63224
Q505F5	Leucine-rich repeat-containing protein 47 OS=Mus musculus OX=10090 GN=Lrrc47 PE=1 SV=1	Lrrc47	0.00322003	0.00334488	0.00323053	0.00212706	0.00204739	0.00230453	0.00253691	0.00234963	0.00303905	0.00326515	0.00215966	0.00264186	-1.51188	1.22328	-1.23593	0.00139588	0.00111358	0.0381077	0.0260459	-0.596347	0.290753	-0.305594	2.95328	1.41899	1.58426
P08228	Superoxide dismutase [Cu-Zn] OS=Mus musculus OX=10090 GN=Sod1 PE=1 SV=2	Sod1	0.0361946	0.0333828	0.0348311	0.0187181	0.0151691	0.0180528	0.0294548	0.0226962	0.0267843	0.0348028	0.0173133	0.0263118	-2.01018	1.51974	-1.32271	0.000273568	0.000216943	0.00580248	0.0124023	-1.00732	0.603828	-0.403496	3.66365	2.23639	1.9065
Q9JKY5	Huntingtin-interacting protein 1-related protein OS=Mus musculus OX=10090 GN=Hip1r PE=1 SV=2	Hip1r	0.00136929	0.00158495	0.00144509	0.00169651	0.00157592	0.00199167	0.0020504	0.00207138	0.00231203	0.00146645	0.0017547	0.0021446	1.19657	1.2222	1.46245	0.0007444	0.304887	0.00289927	0.000773321	0.258901	0.289486	0.548387	0.515861	2.53771	3.11164
P70404	Isocitrate dehydrogenase [NAD] subunit gamma 1, mitochondrial OS=Mus musculus OX=10090 GN=Idh3g PE=1 SV=1	Idh3g	0.0103016	0.0102588	0.00921602	0.00460662	0.00560621	0.0065013	0.0104206	0.0116855	0.00922316	0.00992548	0.00557138	0.0104431	-1.78151	1.87442	1.05215	0.000590371	0.00140067	0.000793913	0.752653	-0.833102	0.906442	0.0733398	2.85366	3.10023	0.123405
P62334	26S proteasome regulatory subunit 10B OS=Mus musculus OX=10090 GN=Psmc6 PE=1 SV=1	Psmc6	0.00546117	0.0051142	0.0046087	0.00496419	0.0050626	0.00540318	0.0058753	0.00629388	0.00729974	0.00506136	0.00514332	0.00648964	1.01619	1.26176	1.28219	0.0170503	0.99659	0.025151	0.0275709	0.0231764	0.335438	0.358615	0.00148346	1.59944	1.55955
P70398	Ubiquitin carboxyl-terminal hydrolase 9X OS=Mus musculus OX=10090 GN=Usp9x PE=1 SV=2	Usp9x	0.00212027	0.00212858	0.00193448	0.00304318	0.00244271	0.00364936	0.00397821	0.00375441	0.00500836	0.00206111	0.00304508	0.00424699	1.4774	1.39471	2.06054	0.00224713	0.308068	0.0100661	0.0021605	0.563061	0.47996	1.04302	0.511353	1.99714	2.66545
P62897	Cytochrome c, somatic OS=Mus musculus OX=10090 GN=Cycs PE=1 SV=2	Cycs	0.0428202	0.0430974	0.0435066	0.0145429	0.0194457	0.0239396	0.0334944	0.0354616	0.0307759	0.0431414	0.0193094	0.033244	-2.23422	1.72165	-1.29772	2.01178e-05	1.64773e-05	0.000283442	0.00310275	-1.15977	0.783789	-0.37598	4.78311	3.54754	2.50825
O55125	Protein NipSnap homolog 1 OS=Mus musculus OX=10090 GN=Nipsnap1 PE=1 SV=1	Nipsnap1	0.0066898	0.00689983	0.00650749	0.0019151	0.00257868	0.00301085	0.00410437	0.00447207	0.00463334	0.00669904	0.00250155	0.00440326	-2.67796	1.76022	-1.52138	5.79356e-06	4.53714e-06	0.000349318	0.000182825	-1.42113	0.815753	-0.605381	5.34322	3.45678	3.73796
Q01405	Protein transport protein Sec23A OS=Mus musculus OX=10090 GN=Sec23a PE=1 SV=2	Sec23a	0.00167578	0.00174572	0.0017532	0.004893	0.005265	0.00668216	0.00620313	0.00664203	0.00921363	0.0017249	0.00561339	0.00735293	3.25432	1.30989	4.26281	0.00101308	0.0106552	0.0648026	0.000838467	1.70236	0.389447	2.09181	1.97244	1.18841	3.07651
Q8R4N0	Citramalyl-CoA lyase, mitochondrial OS=Mus musculus OX=10090 GN=Clybl PE=1 SV=2	Clybl	0.0057135	0.00483365	0.00431196	0.0022676	0.00205885	0.00206528	0.00400821	0.00411999	0.00455997	0.00495304	0.00213058	0.00422939	-2.32474	1.98509	-1.1711	0.000618216	0.000603782	0.00291923	0.198003	-1.21707	0.989207	-0.227864	3.21912	2.53473	0.703329
Q9EPK7	Exportin-7 OS=Mus musculus OX=10090 GN=Xpo7 PE=1 SV=3	Xpo7	0.00182088	0.00172318	0.00166393	0.00150711	0.00140417	0.00177286	0.00211441	0.00237856	0.00267099	0.001736	0.00156138	0.00238799	-1.11183	1.52941	1.37557	0.00132582	0.16246	0.00119206	0.00809562	-0.152941	0.612972	0.46003	0.789253	2.9237	2.09175
Q921F2	TAR DNA-binding protein 43 OS=Mus musculus OX=10090 GN=Tardbp PE=1 SV=1	Tardbp	0.00611546	0.00734168	0.00572683	0.00579721	0.00595798	0.00819618	0.00749976	0.00854225	0.00877317	0.00639466	0.00665046	0.00827173	1.04	1.24378	1.29354	0.00813659	0.62728	0.00857369	0.0244415	0.0565863	0.314735	0.371321	0.202539	2.06683	1.61187
Q8CI51	PDZ and LIM domain protein 5 OS=Mus musculus OX=10090 GN=Pdlim5 PE=1 SV=4	Pdlim5	0.00318733	0.00372165	0.00283179	0.00592094	0.00464266	0.00616322	0.00497972	0.00524996	0.00672154	0.00324692	0.00557561	0.00565041	1.7172	1.01342	1.74023	0.0167996	0.0522483	0.621344	0.0167223	0.780055	0.0192258	0.799281	1.28193	0.206668	1.7767
Q91VC3	Eukaryotic initiation factor 4A-III OS=Mus musculus OX=10090 GN=Eif4a3 PE=1 SV=3	Eif4a3	0.00160461	0.00180727	0.00168255	0.00222348	0.00220295	0.00262504	0.00282932	0.00324855	0.00339346	0.00169814	0.00235049	0.00315711	1.38415	1.34317	1.85915	0.000170091	0.0298658	0.00157137	0.000145435	0.469005	0.425641	0.894646	1.52483	2.80372	3.83733
Q9CQC6	eIF5-mimic protein 2 OS=Mus musculus OX=10090 GN=Bzw1 PE=1 SV=1	Bzw1	0.00342384	0.00398908	0.00332135	0.0034736	0.00378492	0.00465073	0.00438866	0.00443828	0.00489997	0.00357809	0.00396975	0.00457564	1.10946	1.15263	1.27879	0.00936297	0.898281	0.0194943	0.0119369	0.149857	0.204926	0.354783	0.0465878	1.71009	1.92311
P47911	Large ribosomal subunit protein eL6 OS=Mus musculus OX=10090 GN=Rpl6 PE=1 SV=3	Rpl6	0.0164135	0.0133025	0.0161963	0.00293649	0.00210182	0.00376583	0.00369503	0.00341091	0.00455884	0.0153041	0.00293471	0.00388826	-5.21486	1.32492	-3.93598	1.2989e-05	1.71393e-05	0.285326	3.53021e-05	-2.38263	0.405906	-1.97672	4.76601	0.544658	4.4522
Q64010	Adapter molecule crk OS=Mus musculus OX=10090 GN=Crk PE=1 SV=1	Crk	0.00519226	0.00490482	0.00484932	0.00313244	0.00300213	0.0027128	0.00389064	0.00420206	0.00512044	0.00498213	0.00294912	0.00440438	-1.68936	1.49345	-1.13118	0.00226583	0.00208078	0.0119953	0.238619	-0.756478	0.578653	-0.177825	2.68177	1.92099	0.622295
Q9JHS4	ATP-dependent Clp protease ATP-binding subunit clpX-like, mitochondrial OS=Mus musculus OX=10090 GN=Clpx PE=1 SV=2	Clpx	0.00333419	0.00293227	0.00284517	0.00146691	0.00158657	0.00165282	0.00274967	0.00267162	0.00311429	0.00303721	0.00156877	0.00284519	-1.93605	1.81365	-1.06749	0.000229591	0.000290683	0.000624263	0.529171	-0.953113	0.858893	-0.0942196	3.53658	3.20463	0.276404
Q9D554	Splicing factor 3A subunit 3 OS=Mus musculus OX=10090 GN=Sf3a3 PE=1 SV=2	Sf3a3	0.00322748	0.00359334	0.00300932	0.00202215	0.00194838	0.00259701	0.00232309	0.00300734	0.00385812	0.00327671	0.00218918	0.00306285	-1.49678	1.39908	-1.06983	0.0318144	0.0353699	0.0695458	0.850265	-0.58186	0.484483	-0.0973762	1.45137	1.15773	0.0704455
Q9CQR4	Acyl-coenzyme A thioesterase 13 OS=Mus musculus OX=10090 GN=Acot13 PE=1 SV=1	Acot13	0.00907644	0.00873995	0.00911961	0.00206678	0.00229165	0.00276968	0.00603933	0.00679152	0.00584119	0.00897866	0.00237604	0.00622401	-3.77884	2.6195	-1.44258	7.04605e-07	5.67866e-07	1.25182e-05	0.000109786	-1.91794	1.38929	-0.528655	6.24575	4.90246	3.95945
Q9DCS2	Methyltransferase-like 26 OS=Mus musculus OX=10090 GN=Mettl26 PE=1 SV=1	Mettl26	0.00419715	0.0045682	0.00436344	0.00116164	0.00102564	0.00148467	0.00270382	0.00270771	0.002817	0.00437626	0.00122398	0.00274284	-3.57542	2.24091	-1.59552	1.61155e-07	1.25486e-07	7.17095e-06	8.22221e-06	-1.83811	1.16409	-0.674027	6.9014	5.14442	5.08501
O35857	Mitochondrial import inner membrane translocase subunit TIM44 OS=Mus musculus OX=10090 GN=Timm44 PE=1 SV=2	Timm44	0.00334882	0.00285827	0.00299594	0.00161608	0.00182562	0.00233056	0.00350882	0.00337668	0.00344407	0.00306768	0.00192409	0.00344319	-1.59435	1.78952	1.12241	3.95015e-05	0.000173806	4.10735e-05	0.0729927	-0.672972	0.839571	0.166599	3.75993	4.38644	1.13672
O08677	Kininogen-1 OS=Mus musculus OX=10090 GN=Kng1 PE=1 SV=1	Kng1	0.00328838	0.0024706	0.00267958	0.00762218	0.0097999	0.0102159	0.00510047	0.00616646	0.00667583	0.00281285	0.00921266	0.00598092	3.2752	-1.54034	2.12628	0.000433554	0.000342602	0.0130209	0.0116614	1.71158	-0.62325	1.08833	3.46521	1.88536	1.93325
P14148	Large ribosomal subunit protein uL30 OS=Mus musculus OX=10090 GN=Rpl7 PE=1 SV=2	Rpl7	0.0169974	0.0131188	0.0177964	0.00283142	0.00186074	0.00320098	0.0025634	0.00326975	0.00378687	0.0159709	0.00263105	0.00320667	-6.07015	1.21878	-4.98051	5.39527e-05	7.89441e-05	0.70395	0.000122662	-2.60173	0.285439	-2.31629	4.10268	0.152458	3.91129
Q9R0P5	Destrin OS=Mus musculus OX=10090 GN=Dstn PE=1 SV=3	Dstn	0.00582985	0.0083444	0.00589681	0.00889763	0.007152	0.0131727	0.0102368	0.0105014	0.0153709	0.00669035	0.00974078	0.0120364	1.45594	1.23567	1.79906	0.0332946	0.796635	0.079177	0.035289	0.541956	0.305289	0.847245	0.0987403	1.1014	1.45236
Q9Z2U0	Proteasome subunit alpha type-7 OS=Mus musculus OX=10090 GN=Psma7 PE=1 SV=1	Psma7	0.0120766	0.0122535	0.0108695	0.00950583	0.00821422	0.010537	0.0123992	0.0122378	0.0130641	0.0117332	0.009419	0.0125671	-1.24569	1.33423	1.07107	0.000807389	0.00301034	0.000851279	0.338235	-0.316951	0.416003	0.0990519	2.52138	3.06993	0.470782
Q8BWN8	Peroxisomal succinyl-coenzyme A thioesterase OS=Mus musculus OX=10090 GN=Acot4 PE=1 SV=1	Acot4	0.00157833	0.00153606	0.00139985	0.000350478	0.000373537	0.000534813	0.000973859	0.00120671	0.00106058	0.00150475	0.00041961	0.00108038	-3.58607	2.57473	-1.39279	1.11711e-05	9.29431e-06	0.000138354	0.00239525	-1.8424	1.36442	-0.477982	5.03178	3.85901	2.62065
O88544	COP9 signalosome complex subunit 4 OS=Mus musculus OX=10090 GN=Cops4 PE=1 SV=1	Cops4	0.00382109	0.0037416	0.00329542	0.00346268	0.00303234	0.0030837	0.00367342	0.00431197	0.00545984	0.00361937	0.00319291	0.00448174	-1.13357	1.40366	1.23826	0.0745514	0.626169	0.0676309	0.228375	-0.180869	0.489189	0.30832	0.203308	1.16985	0.641351
Q571I9	Aldehyde dehydrogenase family 16 member A1 OS=Mus musculus OX=10090 GN=Aldh16a1 PE=1 SV=2	Aldh16a1	0.00201997	0.00197265	0.00176971	0.000997009	0.001121	0.00332097	0.00166725	0.00172078	0.00161293	0.00192078	0.00181299	0.00166698	-1.05945	-1.08759	-1.15225	8.52512e-05	7.74894e-05	0.000585315	0.0351742	-0.0833152	-0.121132	-0.204448	4.11076	3.23261	1.45378
O88958	Glucosamine-6-phosphate isomerase 1 OS=Mus musculus OX=10090 GN=Gnpda1 PE=1 SV=3	Gnpda1	0.00449303	0.00554518	0.00440178	0.0023727	0.00216954	0.00282926	0.00442685	0.00481424	0.00510136	0.00481333	0.00245717	0.00478082	-1.95889	1.94566	-1.0068	0.000423563	0.000715141	0.000766413	0.995088	-0.970039	0.960261	-0.00977814	3.14561	3.11554	0.00213865
Q9WUM4	Coronin-1C OS=Mus musculus OX=10090 GN=Coro1c PE=1 SV=2	Coro1c	0.00566525	0.00619083	0.00531793	0.00455438	0.00438291	0.00484156	0.00396207	0.0051942	0.00554771	0.00572467	0.00459295	0.00490133	-1.2464	1.06714	-1.16798	0.0707203	0.0632241	0.584638	0.234226	-0.317771	0.0937513	-0.22402	1.19912	0.233113	0.630364
P57759	Endoplasmic reticulum resident protein 29 OS=Mus musculus OX=10090 GN=Erp29 PE=1 SV=2	Erp29	0.00749106	0.00794878	0.00721728	0.00434693	0.00452512	0.00488489	0.006053	0.00689948	0.00964195	0.00755237	0.00458565	0.00753148	-1.64696	1.6424	-1.00277	0.0217808	0.0326796	0.0335937	0.999705	-0.719804	0.715807	-0.00399772	1.48572	1.47374	0.00012833
O08759	Ubiquitin-protein ligase E3A OS=Mus musculus OX=10090 GN=Ube3a PE=1 SV=2	Ube3a	0.0015188	0.00159048	0.00143102	0.00100509	0.000988362	0.0011331	0.00132752	0.00144687	0.00141775	0.00151343	0.00104219	0.00139738	-1.45217	1.34081	-1.08305	8.70625e-05	9.03059e-05	0.000376881	0.112959	-0.538209	0.423107	-0.115102	4.04428	3.4238	0.947079
Q60967	Bifunctional 3'-phosphoadenosine 5'-phosphosulfate synthase 1 OS=Mus musculus OX=10090 GN=Papss1 PE=1 SV=1	Papss1	0.00196304	0.00210233	0.00126238	0.00116579	0.00130862	0.00188649	0.00216787	0.00225139	0.00294715	0.00177592	0.00145363	0.00245547	-1.22171	1.6892	1.38265	0.0190612	0.265608	0.0159312	0.131592	-0.288901	0.756337	0.467436	0.575759	1.79775	0.88077
Q64433	10 kDa heat shock protein, mitochondrial OS=Mus musculus OX=10090 GN=Hspe1 PE=1 SV=2	Hspe1	0.035214	0.0325216	0.036115	0.00670318	0.00566125	0.00864669	0.0191337	0.0176355	0.0163964	0.0346169	0.0070037	0.0177219	-4.94265	2.53036	-1.95334	7.68306e-07	6.18314e-07	0.000115739	1.38933e-05	-2.30529	1.33934	-0.965944	6.20879	3.93652	4.8572
P55264	Adenosine kinase OS=Mus musculus OX=10090 GN=Adk PE=1 SV=2	Adk	0.0069081	0.00740343	0.00578067	0.00282989	0.00266501	0.00363674	0.00422198	0.00545869	0.0062947	0.0066974	0.00304388	0.00532512	-2.20028	1.74945	-1.2577	0.00206886	0.00179611	0.0144545	0.154149	-1.13769	0.806903	-0.330786	2.74567	1.84	0.812059
Q7TSV4	Phosphopentomutase OS=Mus musculus OX=10090 GN=Pgm2 PE=1 SV=1	Pgm2	0.00400839	0.00409675	0.00359171	0.00284927	0.00352568	0.00394956	0.00446429	0.00510321	0.0062315	0.00389895	0.0034415	0.00526633	-1.13292	1.53024	1.3507	0.0159844	0.46801	0.0146962	0.0644566	-0.180048	0.613761	0.433712	0.329745	1.83279	1.19073
Q7TNG8	Probable D-lactate dehydrogenase, mitochondrial OS=Mus musculus OX=10090 GN=Ldhd PE=1 SV=1	Ldhd	0.00333327	0.00321928	0.00307872	0.000915826	0.000940241	0.000970252	0.00135562	0.00148777	0.00160851	0.00321042	0.000942106	0.00148396	-3.40771	1.57516	-2.16341	4.38978e-07	4.40266e-07	0.00153748	2.28586e-06	-1.7688	0.655495	-1.11331	6.35628	2.81319	5.64095
Q64435	UDP-glucuronosyltransferase 1-6 OS=Mus musculus OX=10090 GN=Ugt1a6 PE=1 SV=1	Ugt1a6	0.000257536	0.000186812	0.000180509	5.71456e-05	7.17949e-05	5.94173e-05	4.95538e-05	6.77163e-05	6.99888e-05	0.000208286	6.2786e-05	6.24196e-05	-3.31739	-1.00587	-3.33686	0.000714055	0.00134621	0.975694	0.00113879	-1.73005	-0.00844239	-1.73849	2.87089	0.0106865	2.94356
P54869	Hydroxymethylglutaryl-CoA synthase, mitochondrial OS=Mus musculus OX=10090 GN=Hmgcs2 PE=1 SV=2	Hmgcs2	0.00721937	0.0135246	0.00513151	0.00440048	0.00289284	0.00334213	0.00933518	0.00659341	0.0077261	0.00862517	0.00354515	0.0078849	-2.43295	2.22414	-1.09388	0.107252	0.119136	0.182946	0.940024	-1.28271	1.15325	-0.12946	0.923958	0.737678	0.0268612
Q62452	UDP-glucuronosyltransferase 1A9 OS=Mus musculus OX=10090 GN=Ugt1a9 PE=1 SV=3	Ugt1a9	0.000354452	0.000342508	0.000334105	0.000106751	0.000141598	0.000171851	0.000134038	0.000179032	0.000149737	0.000343689	0.000140067	0.000154269	-2.45375	1.1014	-2.22785	1.46785e-05	1.95108e-05	0.314192	3.93534e-05	-1.29499	0.139335	-1.15565	4.70973	0.502804	4.40502
P15105	Glutamine synthetase OS=Mus musculus OX=10090 GN=Glul PE=1 SV=6	Glul	0.0046884	0.00495545	0.00471971	0.002143	0.00147032	0.0022588	0.004879	0.00522615	0.00423974	0.00478785	0.00195737	0.00478163	-2.44606	2.44289	-1.0013	7.60625e-05	0.000135234	0.000136791	0.999773	-1.29046	1.28859	-0.00187536	3.86891	3.86394	9.86497e-05
Q9EPC1	Alpha-parvin OS=Mus musculus OX=10090 GN=Parva PE=1 SV=1	Parva	0.00562817	0.00652294	0.00546363	0.00527505	0.00488286	0.00543759	0.00598485	0.00656061	0.00762648	0.00587158	0.0051985	0.00672398	-1.12948	1.29345	1.14517	0.0352265	0.260431	0.0294363	0.26412	-0.175653	0.371219	0.195566	0.584307	1.53112	0.578199
Q3URE1	Malonate--CoA ligase ACSF3, mitochondrial OS=Mus musculus OX=10090 GN=Acsf3 PE=1 SV=2	Acsf3	0.00287778	0.00258908	0.00240168	0.000717165	0.000909931	0.000883125	0.00166684	0.00175422	0.00151809	0.00262285	0.00083674	0.00164639	-3.1346	1.96762	-1.59309	4.00158e-05	3.16395e-05	0.00265292	0.00092838	-1.64828	0.97645	-0.671831	4.49977	2.57628	3.03227
Q06138	Calcium-binding protein 39 OS=Mus musculus OX=10090 GN=Cab39 PE=1 SV=2	Cab39	0.00410725	0.00447227	0.00422202	0.00301467	0.00268233	0.00323331	0.00392706	0.00411948	0.00432175	0.00426718	0.00297677	0.00412277	-1.43349	1.38498	-1.03503	0.00014792	0.000202351	0.000360733	0.647984	-0.519535	0.469864	-0.0496705	3.69389	3.44281	0.188436
Q8VCM7	Fibrinogen gamma chain OS=Mus musculus OX=10090 GN=Fgg PE=1 SV=1	Fgg	0.00809579	0.00461998	0.0056246	0.0127454	0.0316643	0.0240548	0.00967001	0.011012	0.00885181	0.00611345	0.0228215	0.0098446	3.73299	-2.31817	1.61032	0.0228099	0.024332	0.0572415	0.76594	1.90033	-1.21299	0.687345	1.61382	1.24229	0.115805
Q99MZ7	Peroxisomal trans-2-enoyl-CoA reductase OS=Mus musculus OX=10090 GN=Pecr PE=1 SV=1	Pecr	0.00624258	0.00618021	0.00641862	0.00160503	0.00138921	0.00181164	0.00377748	0.00410193	0.0042211	0.00628047	0.00160196	0.0040335	-3.92049	2.51786	-1.55708	1.08185e-07	8.45995e-08	3.53872e-06	7.85282e-06	-1.97103	1.3322	-0.638839	7.07263	5.45115	5.10497
Q9R1T2	SUMO-activating enzyme subunit 1 OS=Mus musculus OX=10090 GN=Sae1 PE=1 SV=1	Sae1	0.00309446	0.00357546	0.00245256	0.00348025	0.00348552	0.00446361	0.00421933	0.00481753	0.00675239	0.00304082	0.00380979	0.00526308	1.25288	1.38146	1.73081	0.0368669	0.797636	0.0872755	0.038798	0.32525	0.466196	0.791446	0.0981952	1.05911	1.41119
Q9D0M3	Cytochrome c1, heme protein, mitochondrial OS=Mus musculus OX=10090 GN=Cyc1 PE=1 SV=1	Cyc1	0.00873746	0.00944856	0.0124526	0.0120999	0.00903873	0.0112137	0.0136224	0.0223865	0.0146996	0.0102129	0.0107841	0.0169028	1.05593	1.56738	1.65505	0.0614336	0.998038	0.0836199	0.090196	0.0785173	0.648359	0.726876	0.000852994	1.07769	1.04481
P46978	Dolichyl-diphosphooligosaccharide--protein glycosyltransferase subunit STT3A OS=Mus musculus OX=10090 GN=Stt3a PE=1 SV=1	Stt3a	0.00299279	0.00430877	0.0035145	0.00384288	0.00331619	0.00451185	0.00421887	0.00613678	0.00632827	0.00360535	0.00389031	0.00556131	1.07904	1.42953	1.54251	0.0321195	0.983273	0.0430036	0.0533182	0.109744	0.51554	0.625283	0.0073261	1.36649	1.27312
Q91WT8	RNA-binding protein 47 OS=Mus musculus OX=10090 GN=Rbm47 PE=1 SV=1	Rbm47	0.00251034	0.00259135	0.00211727	0.000981969	0.00112531	0.0012457	0.00157855	0.00157207	0.00164324	0.00240632	0.00111766	0.00159795	-2.153	1.42973	-1.50588	0.000134853	0.000110808	0.0150756	0.00172278	-1.10635	0.515743	-0.590603	3.95543	1.82173	2.76377
P47962	Large ribosomal subunit protein uL18 OS=Mus musculus OX=10090 GN=Rpl5 PE=1 SV=3	Rpl5	0.00943093	0.00897959	0.00880971	0.00634925	0.00706798	0.00685743	0.00759021	0.0108916	0.0066709	0.00907341	0.00675822	0.00838424	-1.34257	1.2406	-1.0822	0.182557	0.172592	0.37783	0.803995	-0.425002	0.311037	-0.113965	0.76298	0.422703	0.0947468
Q9R1P0	Proteasome subunit alpha type-4 OS=Mus musculus OX=10090 GN=Psma4 PE=1 SV=1	Psma4	0.00575459	0.00666257	0.00535263	0.00454416	0.00449177	0.00543263	0.00570788	0.00715699	0.00765111	0.00592326	0.00482285	0.00683866	-1.22817	1.41797	1.15454	0.0181047	0.105656	0.0154213	0.315598	-0.296506	0.503827	0.207322	0.976106	1.81188	0.500866
O08807	Peroxiredoxin-4 OS=Mus musculus OX=10090 GN=Prdx4 PE=1 SV=1	Prdx4	0.00299868	0.00300143	0.00308207	0.00426379	0.00435467	0.00551352	0.00564877	0.00618193	0.00678026	0.00302739	0.00471066	0.00620366	1.55601	1.31694	2.04918	6.78966e-05	0.00700554	0.00104237	5.4992e-05	0.637853	0.39719	1.03504	2.15456	2.98198	4.2597
P47856	Glutamine--fructose-6-phosphate aminotransferase [isomerizing] 1 OS=Mus musculus OX=10090 GN=Gfpt1 PE=1 SV=3	Gfpt1	0.00138982	0.00167113	0.00127972	0.000981629	0.00124663	0.00139638	0.00147586	0.00151369	0.00169175	0.00144689	0.00120821	0.00156043	-1.19755	1.29152	1.07847	0.052828	0.149702	0.0501741	0.679576	-0.260081	0.369072	0.108991	0.824773	1.29952	0.167762
P21300	Aldo-keto reductase family 1 member B7 OS=Mus musculus OX=10090 GN=Akr1b7 PE=1 SV=4	Akr1b7	0.0024311	0.00372656	0.00253232	0.00226118	0.00248379	0.00304909	0.0036837	0.00375597	0.00424162	0.00289666	0.00259802	0.00389376	-1.11495	1.49874	1.34423	0.0191831	0.443348	0.0172317	0.0822773	-0.156975	0.583752	0.426777	0.353255	1.76367	1.08472
Q8VDK1	Deaminated glutathione amidase OS=Mus musculus OX=10090 GN=Nit1 PE=1 SV=2	Nit1	0.00316443	0.0029822	0.00293784	0.00134221	0.00146916	0.00204291	0.00257451	0.00320691	0.0028329	0.00302816	0.00161809	0.00287144	-1.87144	1.77458	-1.05458	0.000118861	0.000162875	0.000290993	0.628141	-0.904146	0.82748	-0.0766665	3.78815	3.53612	0.201943
Q99KH8	Serine/threonine-protein kinase 24 OS=Mus musculus OX=10090 GN=Stk24 PE=1 SV=1	Stk24	0.00307964	0.00343045	0.00324045	0.00181828	0.00252099	0.00320944	0.00291458	0.0039078	0.00353224	0.00325018	0.00251624	0.00345154	-1.29168	1.37171	1.06195	0.0214067	0.0506986	0.0236288	0.805089	-0.369252	0.455973	0.0867205	1.295	1.62656	0.0941559
Q9JIF0	Protein arginine N-methyltransferase 1 OS=Mus musculus OX=10090 GN=Prmt1 PE=1 SV=1	Prmt1	0.00374818	0.00444532	0.00309032	0.00717468	0.00741582	0.00856103	0.00775078	0.0085265	0.00983387	0.00376127	0.00771718	0.00870371	2.05175	1.12784	2.31403	0.000423934	0.00229934	0.131066	0.000400531	1.03685	0.173558	1.21041	2.6384	0.882511	3.39736
Q921F4	Heterogeneous nuclear ribonucleoprotein L-like OS=Mus musculus OX=10090 GN=Hnrnpll PE=1 SV=3	Hnrnpll	0.00350346	0.00379467	0.00269642	0.00280282	0.0028695	0.00367883	0.00351159	0.00429081	0.00492984	0.00333151	0.00311705	0.00424408	-1.0688	1.36157	1.27392	0.0446405	0.533386	0.0399026	0.164631	-0.0959973	0.445272	0.349274	0.272959	1.399	0.783488
P62874	Guanine nucleotide-binding protein G(I)/G(S)/G(T) subunit beta-1 OS=Mus musculus OX=10090 GN=Gnb1 PE=1 SV=3	Gnb1	0.00124599	0.00174613	0.00115124	0.00768818	0.0083236	0.00891649	0.00994525	0.0116424	0.012419	0.00138112	0.00830943	0.0113356	6.01643	1.36418	8.2075	1.24688e-05	0.000106119	0.00562201	1.09741e-05	2.58891	0.448035	3.03694	3.9742	2.25011	4.95963
Q2TPA8	Hydroxysteroid dehydrogenase-like protein 2 OS=Mus musculus OX=10090 GN=Hsdl2 PE=1 SV=1	Hsdl2	0.00373515	0.00349264	0.00358356	0.00234185	0.00279445	0.00335	0.00634214	0.00609457	0.00530674	0.00360378	0.00282876	0.00591448	-1.27398	2.09084	1.64119	7.6316e-05	0.0366526	7.01999e-05	0.000499392	-0.34934	1.06408	0.71474	1.43589	4.15366	3.30156
Q62418	Drebrin-like protein OS=Mus musculus OX=10090 GN=Dbnl PE=1 SV=2	Dbnl	0.00290414	0.00275768	0.00280863	0.00197579	0.00232887	0.00272905	0.00294133	0.00307404	0.00365477	0.00282348	0.00234457	0.00322338	-1.20426	1.37483	1.14163	0.00762386	0.0563476	0.00640798	0.207893	-0.268151	0.459251	0.191099	1.24912	2.19328	0.682159
Q9R069	Basal cell adhesion molecule OS=Mus musculus OX=10090 GN=Bcam PE=1 SV=1	Bcam	0.00231565	0.00303288	0.0023786	0.00553063	0.0054072	0.00681411	0.00608508	0.00735046	0.00673258	0.00257571	0.00591731	0.00672271	2.29735	1.13611	2.61004	6.37248e-05	0.000459232	0.0263431	5.74491e-05	1.19997	0.184101	1.38407	3.33797	1.57933	4.24072
P47740	Aldehyde dehydrogenase family 3 member A2 OS=Mus musculus OX=10090 GN=Aldh3a2 PE=1 SV=2	Aldh3a2	0.00650119	0.00620061	0.00594073	0.00225094	0.00232874	0.00228091	0.0035421	0.00421204	0.00428929	0.00621418	0.00228686	0.00401448	-2.71734	1.75545	-1.54794	9.49692e-06	7.5319e-06	0.000842658	0.000209899	-1.44219	0.811841	-0.630351	5.1231	3.07435	3.67799
P31428	Dipeptidase 1 OS=Mus musculus OX=10090 GN=Dpep1 PE=1 SV=2	Dpep1	0.00537745	0.00615356	0.00736618	0.00109349	0.000863066	0.00123939	0.00163032	0.00297658	0.00381661	0.00629906	0.00106531	0.00280784	-5.91287	2.63569	-2.24339	0.000768702	0.000661844	0.0845358	0.00617451	-2.56386	1.39818	-1.16568	3.17924	1.07296	2.2094
P12367	cAMP-dependent protein kinase type II-alpha regulatory subunit OS=Mus musculus OX=10090 GN=Prkar2a PE=1 SV=2	Prkar2a	0.00297194	0.00306023	0.00279726	0.00162632	0.00134382	0.00126451	0.00219197	0.00233809	0.00234285	0.00294314	0.00141155	0.00229097	-2.08504	1.62302	-1.28467	2.55508e-05	2.03404e-05	0.00051798	0.00219159	-1.06008	0.698679	-0.361399	4.69164	3.28569	2.65924
Q7TQI3	Ubiquitin thioesterase OTUB1 OS=Mus musculus OX=10090 GN=Otub1 PE=1 SV=2	Otub1	0.00847072	0.00822499	0.00780475	0.00608702	0.00580153	0.00713754	0.0075822	0.00881792	0.00976274	0.00816682	0.00634203	0.00872095	-1.28773	1.3751	1.06785	0.00456628	0.0139413	0.00492229	0.594058	-0.364831	0.459542	0.0947112	1.8557	2.30783	0.226171
P70333	Heterogeneous nuclear ribonucleoprotein H2 OS=Mus musculus OX=10090 GN=Hnrnph2 PE=1 SV=1	Hnrnph2	0.00100828	0.00127133	0.00103494	0.00110329	0.00119605	0.00123208	0.00118165	0.00155771	0.00188518	0.00110485	0.00117714	0.00154152	1.06543	1.30954	1.39523	0.10249	0.941405	0.175027	0.114534	0.0914383	0.389062	0.480501	0.0262236	0.756896	0.941065
Q9D6Y7	Mitochondrial peptide methionine sulfoxide reductase OS=Mus musculus OX=10090 GN=Msra PE=1 SV=1	Msra	0.0147141	0.0153064	0.0146992	0.00399047	0.00344281	0.00490142	0.00970769	0.00989668	0.00944917	0.0149066	0.00411156	0.00968451	-3.62552	2.35543	-1.53922	2.2429e-08	1.75489e-08	7.16938e-07	1.73312e-06	-1.85819	1.23599	-0.622195	7.75575	6.14452	5.76117
Q11136	Xaa-Pro dipeptidase OS=Mus musculus OX=10090 GN=Pepd PE=1 SV=3	Pepd	0.00447786	0.00447683	0.00451127	0.00577435	0.00506538	0.00590969	0.0113788	0.0106041	0.00973048	0.00448865	0.00558314	0.0105711	1.24383	1.8934	2.35508	1.61308e-05	0.226299	4.69576e-05	2.04043e-05	0.314794	0.920981	1.23577	0.645317	4.32829	4.69028
Q6P9Q6	FK506-binding protein 15 OS=Mus musculus OX=10090 GN=Fkbp15 PE=1 SV=2	Fkbp15	0.000778184	0.000811234	0.000565678	0.000822867	0.000774108	0.000921837	0.00111588	0.00111104	0.00128443	0.000718365	0.000839604	0.00117045	1.16877	1.39405	1.62933	0.00261865	0.655515	0.00722097	0.00304289	0.224992	0.479285	0.704277	0.183418	2.1414	2.51671
B2RSH2	Guanine nucleotide-binding protein G(i) subunit alpha-1 OS=Mus musculus OX=10090 GN=Gnai1 PE=1 SV=1	Gnai1	0.000526422	0.00089829	0.000572141	0.00053724	0.00051039	0.000558113	0.000715692	0.000741286	0.000706324	0.000665618	0.000535248	0.000721101	-1.24357	1.34723	1.08336	0.176804	0.347379	0.170847	0.837229	-0.314487	0.429995	0.115508	0.459196	0.767393	0.0771557
Q8C0C7	Phenylalanine--tRNA ligase alpha subunit OS=Mus musculus OX=10090 GN=Farsa PE=1 SV=1	Farsa	0.00305311	0.00245636	0.00216151	0.00201174	0.00212655	0.00239407	0.0031065	0.00318253	0.00386444	0.00255699	0.00217745	0.00338449	-1.17431	1.55433	1.32362	0.0120892	0.314975	0.0104794	0.067297	-0.231809	0.636297	0.404488	0.501724	1.97966	1.172
P10605	Cathepsin B OS=Mus musculus OX=10090 GN=Ctsb PE=1 SV=2	Ctsb	0.00525041	0.00561378	0.00549283	0.00361934	0.00398987	0.00471047	0.00366046	0.00492508	0.00554687	0.00545234	0.00410656	0.0047108	-1.32771	1.14714	-1.15741	0.0417977	0.0351834	0.251556	0.327469	-0.408944	0.198042	-0.210902	1.45366	0.599366	0.48483
Q99LD8	Putative hydrolase DDAH2 OS=Mus musculus OX=10090 GN=Ddah2 PE=1 SV=1	Ddah2	0.00417502	0.00479736	0.00348459	0.00459594	0.00389398	0.00456594	0.0059857	0.00645309	0.00774962	0.00415232	0.00435195	0.00672947	1.04808	1.54631	1.62065	0.00543748	0.998972	0.00866691	0.00906276	0.0677445	0.628829	0.696574	0.000446657	2.06214	2.04274
Q3TEA8	Heterochromatin protein 1-binding protein 3 OS=Mus musculus OX=10090 GN=Hp1bp3 PE=1 SV=1	Hp1bp3	0.00435556	0.00392802	0.00418764	0.000435404	0.00032954	0.000786937	0.000873248	0.000774305	0.00148327	0.00415707	0.000517294	0.00104361	-8.03619	2.01743	-3.98337	3.98078e-06	4.54248e-06	0.040558	1.44773e-05	-3.00651	1.01252	-1.99399	5.34271	1.39192	4.83931
P57746	V-type proton ATPase subunit D OS=Mus musculus OX=10090 GN=Atp6v1d PE=1 SV=1	Atp6v1d	0.0074354	0.00759485	0.00753778	0.0020158	0.00264883	0.0023177	0.00426808	0.00391273	0.00409633	0.00752268	0.00232744	0.00409238	-3.23216	1.75832	-1.83822	6.00296e-07	5.26534e-07	0.000363155	5.42527e-06	-1.6925	0.814195	-0.878306	6.27857	3.43991	5.26558
Q91VH2	Sorting nexin-9 OS=Mus musculus OX=10090 GN=Snx9 PE=1 SV=1	Snx9	0.00342559	0.00349929	0.00308947	0.00187784	0.0018687	0.00241957	0.00280935	0.00290555	0.00316168	0.00333811	0.00205537	0.00295886	-1.62409	1.43958	-1.12817	8.80586e-05	8.56786e-05	0.000463374	0.0673902	-0.699635	0.525644	-0.173991	4.06713	3.33407	1.1714
Q61133	Glutathione S-transferase theta-2 OS=Mus musculus OX=10090 GN=Gstt2 PE=1 SV=4	Gstt2	0.0145357	0.0169988	0.0153391	0.00471726	0.00409057	0.00551168	0.00874217	0.010285	0.00944926	0.0156245	0.00477317	0.00949215	-3.27341	1.98865	-1.64605	1.27337e-05	1.00181e-05	0.000851389	0.00034081	-1.71079	0.991788	-0.719006	4.99922	3.06987	3.46749
Q63844	Mitogen-activated protein kinase 3 OS=Mus musculus OX=10090 GN=Mapk3 PE=1 SV=5	Mapk3	0.00223367	0.00244634	0.00212526	0.00208506	0.00249554	0.00239909	0.00292936	0.00260669	0.00330079	0.00226842	0.00232656	0.00294561	1.02563	1.26608	1.29853	0.0372894	0.906884	0.0734231	0.0433626	0.036511	0.340366	0.376877	0.0424483	1.13417	1.36288
P97371	Proteasome activator complex subunit 1 OS=Mus musculus OX=10090 GN=Psme1 PE=1 SV=2	Psme1	0.00677244	0.00753452	0.00547924	0.00811169	0.00818913	0.0107661	0.00987779	0.0111659	0.0144178	0.0065954	0.00902232	0.0118205	1.36797	1.31014	1.79224	0.0126668	0.445822	0.0524167	0.0116886	0.452039	0.389721	0.84176	0.350839	1.28053	1.93224
Q9QZD9	Eukaryotic translation initiation factor 3 subunit I OS=Mus musculus OX=10090 GN=Eif3i PE=1 SV=1	Eif3i	0.00279883	0.00304024	0.00247645	0.0028766	0.00264169	0.00308041	0.00332385	0.0041158	0.00429325	0.00277184	0.00286624	0.00391097	1.03405	1.3645	1.41096	0.00947216	0.98194	0.0136844	0.0167225	0.0483117	0.448369	0.496681	0.0079151	1.86378	1.7767
Q8VCA8	Secernin-2 OS=Mus musculus OX=10090 GN=Scrn2 PE=1 SV=1	Scrn2	0.005562	0.00568278	0.00518192	0.0026674	0.00302588	0.00261571	0.00424868	0.00516731	0.00532358	0.00547557	0.00276966	0.00491319	-1.97698	1.77393	-1.11446	0.000434527	0.000453463	0.00172668	0.253484	-0.983299	0.826949	-0.15635	3.34346	2.76279	0.59605
Q9JIG7	Coiled-coil domain-containing protein 22 OS=Mus musculus OX=10090 GN=Ccdc22 PE=1 SV=1	Ccdc22	0.00176776	0.00174678	0.00124239	0.000896164	0.00099691	0.000820904	0.00143483	0.00122898	0.00149702	0.00158564	0.000904659	0.00138694	-1.75275	1.53311	-1.14327	0.0194657	0.0176441	0.0801304	0.463953	-0.809622	0.616462	-0.193161	1.7534	1.0962	0.333526
Q924M7	Mannose-6-phosphate isomerase OS=Mus musculus OX=10090 GN=Mpi PE=1 SV=1	Mpi	0.00253514	0.00218861	0.00204452	0.00112162	0.00130974	0.00149201	0.00187663	0.00229795	0.00224296	0.00225609	0.00130779	0.00213918	-1.72511	1.63572	-1.05465	0.00184833	0.00236435	0.0044316	0.775797	-0.786692	0.709925	-0.0767666	2.62629	2.35344	0.110252
Q9Z204	Heterogeneous nuclear ribonucleoproteins C1/C2 OS=Mus musculus OX=10090 GN=Hnrnpc PE=1 SV=1	Hnrnpc	0.00239065	0.00247664	0.00286336	0.00113392	0.00105693	0.00146815	0.000872853	0.000805554	0.000945816	0.00257689	0.00121967	0.000874741	-2.11277	-1.39432	-2.94588	1.8521e-05	5.12761e-05	0.292939	2.40894e-05	-1.07914	-0.479562	-1.5587	4.29009	0.533223	4.61817
Q3UW53	Protein Niban 1 OS=Mus musculus OX=10090 GN=Niban1 PE=1 SV=2	Niban1	0.00206708	0.00212781	0.00165344	0.00480172	0.0046685	0.00700832	0.00372474	0.00428937	0.00698611	0.00194944	0.00549285	0.00500008	2.81765	-1.09855	2.56488	0.019165	0.036634	0.937027	0.0243686	1.49449	-0.135605	1.35889	1.43612	0.0282481	1.61317
Q8VDM6	Heterogeneous nuclear ribonucleoprotein U-like protein 1 OS=Mus musculus OX=10090 GN=Hnrnpul1 PE=1 SV=1	Hnrnpul1	0.00192197	0.00222506	0.00187214	0.00220364	0.00165882	0.00216485	0.00207	0.00249585	0.00331354	0.00200639	0.0020091	0.00262646	1.00135	1.30728	1.30905	0.132237	0.882454	0.135157	0.24818	0.00194934	0.386569	0.388519	0.0543078	0.869161	0.605233
Q91W90	Thioredoxin domain-containing protein 5 OS=Mus musculus OX=10090 GN=Txndc5 PE=1 SV=2	Txndc5	0.00529568	0.00622432	0.00465065	0.00769249	0.00764603	0.00948037	0.00830913	0.00928434	0.0119075	0.00539022	0.00827297	0.00983364	1.53481	1.18865	1.82435	0.0101324	0.118587	0.135434	0.00825793	0.618061	0.249321	0.867382	0.925962	0.868272	2.08313
Q9R0Y5	Adenylate kinase isoenzyme 1 OS=Mus musculus OX=10090 GN=Ak1 PE=1 SV=1	Ak1	0.0040453	0.00403994	0.00370069	0.00129563	0.00119102	0.00163386	0.00226829	0.00282812	0.00283975	0.00392864	0.00137351	0.00264539	-2.8603	1.92601	-1.48509	1.86273e-05	1.46023e-05	0.000576154	0.000998133	-1.51617	0.945616	-0.570553	4.83558	3.23946	3.00081
Q8R1G2	Carboxymethylenebutenolidase homolog OS=Mus musculus OX=10090 GN=Cmbl PE=1 SV=1	Cmbl	0.00825477	0.00769576	0.00726565	0.00140592	0.00105502	0.00134461	0.00364123	0.00368529	0.00364113	0.00773873	0.00126852	0.00365588	-6.1006	2.88201	-2.11679	6.46497e-07	5.33872e-07	0.000157838	8.88981e-06	-2.60895	1.52708	-1.08188	6.27256	3.80179	5.05111
P00375	Dihydrofolate reductase OS=Mus musculus OX=10090 GN=Dhfr PE=1 SV=3	Dhfr	0.00580242	0.00568916	0.00509202	0.00302923	0.00273115	0.00313013	0.00501193	0.00466179	0.00511508	0.00552787	0.0029635	0.0049296	-1.86532	1.66344	-1.12136	5.09386e-05	5.30294e-05	0.000221877	0.0858396	-0.89942	0.734168	-0.165253	4.27548	3.65389	1.06631
Q6R0H7	Guanine nucleotide-binding protein G(s) subunit alpha isoforms XLas OS=Mus musculus OX=10090 GN=Gnas PE=1 SV=1	Gnas	0.00357868	0.00390184	0.00397566	0.00327514	0.00318692	0.0032229	0.0034871	0.00419168	0.00427202	0.00381873	0.00322832	0.0039836	-1.18288	1.23395	1.04317	0.0337513	0.0850535	0.0347836	0.759417	-0.242309	0.303289	0.0609802	1.07031	1.45862	0.11952
Q9WTQ5	A-kinase anchor protein 12 OS=Mus musculus OX=10090 GN=Akap12 PE=1 SV=1	Akap12	0.00101416	0.000883344	0.000848946	0.0060633	0.00454988	0.0056375	0.00551825	0.00451763	0.0064664	0.000915485	0.00541689	0.00550076	5.91697	1.01548	6.00857	0.000558255	0.0013138	0.760305	0.000756156	2.56486	0.0221651	2.58702	2.88147	0.119012	3.12139
Q9CZS1	Aldehyde dehydrogenase X, mitochondrial OS=Mus musculus OX=10090 GN=Aldh1b1 PE=1 SV=1	Aldh1b1	0.00128914	0.00138272	0.000873028	0.000168951	0.000232315	0.00018332	0.000349283	0.000422532	0.000542015	0.00118163	0.000194862	0.000437943	-6.06393	2.24745	-2.69813	0.000954017	0.000967827	0.295592	0.0038983	-2.60025	1.16829	-1.43196	3.0142	0.529307	2.40912
Q8VDG7	Platelet-activating factor acetylhydrolase 2, cytoplasmic OS=Mus musculus OX=10090 GN=Pafah2 PE=1 SV=2	Pafah2	0.00254381	0.00259231	0.00240482	0.00090877	0.000999323	0.0011423	0.00184928	0.00219512	0.00209626	0.00251365	0.0010168	0.00204689	-2.47212	2.01307	-1.22804	1.18625e-05	1.07607e-05	8.69304e-05	0.00774369	-1.30575	1.0094	-0.296352	4.96816	4.06083	2.11105
Q60854	Serpin B6 OS=Mus musculus OX=10090 GN=Serpinb6 PE=1 SV=1	Serpinb6	0.00298395	0.00358172	0.0028073	0.0069301	0.00731147	0.00815415	0.00749425	0.00781316	0.00997116	0.00312432	0.00746524	0.00842619	2.38939	1.12872	2.69696	0.000528298	0.00224477	0.23302	0.000535883	1.25664	0.174692	1.43134	2.64883	0.632606	3.27093
Q60931	Voltage-dependent anion-selective channel protein 3 OS=Mus musculus OX=10090 GN=Vdac3 PE=1 SV=1	Vdac3	0.00269159	0.00290682	0.00388986	0.00141552	0.00116099	0.00216636	0.00259822	0.00342843	0.00319347	0.00316275	0.00158095	0.00307337	-2.00054	1.944	-1.02908	0.00328111	0.0048669	0.0061595	0.968347	-1.00039	0.959029	-0.0413584	2.31275	2.21045	0.0139689
P05063	Fructose-bisphosphate aldolase C OS=Mus musculus OX=10090 GN=Aldoc PE=1 SV=4	Aldoc	0.00063909	0.000716168	0.000707087	0.000520834	0.000602864	0.000645492	0.00109174	0.00137091	0.000915791	0.000687448	0.00058973	0.00112615	-1.1657	1.90959	1.63815	0.00606946	0.605032	0.00644949	0.0185406	-0.221197	0.933266	0.71207	0.218221	2.19047	1.73188
Q9DB16	Calcium-binding protein 39-like OS=Mus musculus OX=10090 GN=Cab39l PE=1 SV=3	Cab39l	0.00119338	0.00133765	0.00120836	0.000591144	0.000464241	0.000702342	0.00112288	0.00143252	0.00136205	0.00124647	0.000585909	0.00130582	-2.1274	2.2287	1.04761	0.000216461	0.000481205	0.000313417	0.801446	-1.08909	1.1562	0.0671076	3.31767	3.50388	0.0961258
Q9WTP6	Adenylate kinase 2, mitochondrial OS=Mus musculus OX=10090 GN=Ak2 PE=1 SV=5	Ak2	0.00660131	0.00620727	0.00590961	0.0045617	0.00444353	0.0052214	0.00831961	0.00777185	0.00737696	0.0062394	0.00474221	0.0078228	-1.31572	1.64961	1.25378	6.41271e-05	0.00180182	5.0418e-05	0.0030876	-0.395847	0.722126	0.326279	2.74429	4.29741	2.51038
Q8VDQ1	Prostaglandin reductase 2 OS=Mus musculus OX=10090 GN=Ptgr2 PE=1 SV=2	Ptgr2	0.00485025	0.00510009	0.00401881	0.00226349	0.00256117	0.00343736	0.00466878	0.0053328	0.00522183	0.00465639	0.00275401	0.00507447	-1.69077	1.84258	1.08979	0.000415836	0.00126229	0.000489013	0.452765	-0.757677	0.881725	0.124047	2.89884	3.31068	0.344127
P63330	Serine/threonine-protein phosphatase 2A catalytic subunit alpha isoform OS=Mus musculus OX=10090 GN=Ppp2ca PE=1 SV=1	Ppp2ca	0.000170074	0.000203436	0.000144649	0.000162831	0.000316451	0.000370589	0.000162418	0.000331114	0.000311551	0.00017272	0.00028329	0.000268361	1.64017	-1.05563	1.55374	0.288392	0.357749	0.998604	0.337303	0.713848	-0.0781068	0.635742	0.446422	0.000606538	0.47198
Q9JK81	MYG1 exonuclease OS=Mus musculus OX=10090 GN=Myg1 PE=1 SV=1	Myg1	0.00335652	0.00349106	0.00348076	0.00370127	0.00365117	0.00384563	0.00549176	0.00471118	0.00539019	0.00344278	0.00373269	0.00519771	1.08421	1.39248	1.50974	0.000260257	0.545343	0.000703654	0.000329683	0.116644	0.47766	0.594304	0.263331	3.15264	3.4819
P46467	Vacuolar protein sorting-associated protein 4B OS=Mus musculus OX=10090 GN=Vps4b PE=1 SV=2	Vps4b	0.00252362	0.00285377	0.00256031	0.00209863	0.00205044	0.00249829	0.00271785	0.00313528	0.00361902	0.0026459	0.00221579	0.00315738	-1.19411	1.42495	1.19331	0.00920136	0.0988586	0.00750805	0.14422	-0.255939	0.51091	0.254971	1.00499	2.12447	0.840973
P32067	Lupus La protein homolog OS=Mus musculus OX=10090 GN=Ssb PE=1 SV=1	Ssb	0.00307832	0.00361599	0.00303538	0.00244398	0.00192791	0.00286697	0.00254805	0.00315042	0.00371701	0.00324323	0.00241295	0.00313849	-1.34409	1.30069	-1.03337	0.0294231	0.0370146	0.0536254	0.950831	-0.426633	0.379273	-0.0473607	1.43163	1.27063	0.0218965
B9EJ86	Oxysterol-binding protein-related protein 8 OS=Mus musculus OX=10090 GN=Osbpl8 PE=1 SV=1	Osbpl8	0.00116448	0.00164135	0.00145272	0.000600803	0.000575288	0.000735418	0.000841705	0.00144489	0.00120146	0.00141952	0.00063717	0.00116269	-2.22785	1.82477	-1.22089	0.00984698	0.00899687	0.0440889	0.395557	-1.15565	0.867711	-0.287939	2.04591	1.35567	0.40279
Q71RI9	Kynurenine--oxoglutarate transaminase 3 OS=Mus musculus OX=10090 GN=Kyat3 PE=1 SV=1	Kyat3	0.00391298	0.00355018	0.00347699	0.000737116	0.00102423	0.000985125	0.001778	0.0022109	0.00214553	0.00364672	0.000915489	0.00204481	-3.98336	2.23357	-1.7834	1.34547e-05	1.08468e-05	0.00165195	0.000228802	-1.99398	1.15935	-0.834631	4.9647	2.782	3.64054
P14206	Small ribosomal subunit protein uS2 OS=Mus musculus OX=10090 GN=Rpsa PE=1 SV=4	Rpsa	0.0234463	0.0203874	0.0200721	0.0207652	0.0226319	0.026321	0.0245958	0.0313993	0.0240288	0.0213019	0.0232394	0.0266747	1.09095	1.14782	1.25222	0.0950214	0.944263	0.162331	0.107355	0.125588	0.198899	0.324487	0.0249069	0.7896	0.969176
Q9DAR7	m7GpppX diphosphatase OS=Mus musculus OX=10090 GN=Dcps PE=1 SV=1	Dcps	0.00352565	0.00338671	0.00312802	0.00273706	0.00270836	0.00291175	0.00356912	0.00321077	0.0041394	0.00334679	0.00278572	0.00363976	-1.20141	1.30658	1.08754	0.0222273	0.0882336	0.0202029	0.486119	-0.264726	0.385793	0.121067	1.05437	1.69459	0.313258
A2ATU0	2-oxoadipate dehydrogenase complex component E1 OS=Mus musculus OX=10090 GN=Dhtkd1 PE=1 SV=1	Dhtkd1	0.00133658	0.00124967	0.00123299	4.5398e-05	0.000168018	0.000189714	0.000434642	0.000420493	0.000469649	0.00127308	0.000134377	0.000441595	-9.47394	3.28624	-2.88291	5.61002e-07	5.31337e-07	0.000933558	3.5615e-06	-3.24397	1.71644	-1.52753	6.27463	3.02986	5.44837
Q9NYQ2	2-Hydroxyacid oxidase 2 OS=Mus musculus OX=10090 GN=Hao2 PE=1 SV=1	Hao2	0.0163806	0.0136362	0.0172755	0.00479791	0.00515271	0.00489746	0.010107	0.0123618	0.0104334	0.0157641	0.00494936	0.0109674	-3.18508	2.21593	-1.43736	0.000173858	0.00013825	0.00345549	0.00980058	-1.67133	1.14791	-0.52342	3.85933	2.46149	2.00875
P70296	Phosphatidylethanolamine-binding protein 1 OS=Mus musculus OX=10090 GN=Pebp1 PE=1 SV=3	Pebp1	0.0428963	0.0426683	0.0382787	0.0167871	0.0171904	0.0193884	0.0270043	0.0354478	0.0348535	0.0412811	0.0177887	0.0324352	-2.32064	1.82336	-1.27272	0.000221589	0.000186754	0.00223001	0.0303277	-1.21452	0.866603	-0.347919	3.72873	2.65169	1.51816
Q9WV54	Acid ceramidase OS=Mus musculus OX=10090 GN=Asah1 PE=1 SV=1	Asah1	0.00258142	0.00253593	0.00211265	0.00242156	0.00273511	0.00316526	0.00273333	0.00328097	0.00421204	0.00241	0.00277398	0.00340878	1.15103	1.22884	1.41443	0.0873012	0.837107	0.184773	0.0886465	0.202923	0.297298	0.500221	0.0772188	0.733361	1.05234
P20108	Thioredoxin-dependent peroxide reductase, mitochondrial OS=Mus musculus OX=10090 GN=Prdx3 PE=1 SV=1	Prdx3	0.0127308	0.0134049	0.013096	0.00409938	0.00371925	0.00583183	0.00766257	0.00818933	0.00891353	0.0130772	0.00455015	0.00825514	-2.87402	1.81426	-1.58413	6.42049e-07	5.01197e-07	3.89461e-05	2.315e-05	-1.52307	0.859378	-0.663691	6.29999	4.40954	4.63545
Q9Z2H7	PDZ domain-containing protein GIPC2 OS=Mus musculus OX=10090 GN=Gipc2 PE=1 SV=1	Gipc2	0.00187462	0.00194079	0.00156875	0.00264908	0.00284972	0.00316283	0.00354793	0.00401319	0.00370709	0.00179472	0.00288721	0.00375607	1.60873	1.30093	2.09285	4.78927e-05	0.00172688	0.00187064	3.753e-05	0.68592	0.379548	1.06547	2.76274	2.72801	4.42562
Q8BGH2	Sorting and assembly machinery component 50 homolog OS=Mus musculus OX=10090 GN=Samm50 PE=1 SV=1	Samm50	0.00229919	0.00214415	0.00300829	0.000512032	0.000596981	0.000789293	0.00149136	0.00206899	0.00161189	0.00248388	0.000632769	0.00172408	-3.92541	2.72466	-1.4407	0.000978427	0.000807386	0.0106133	0.0611044	-1.97284	1.44608	-0.526766	3.09292	1.97415	1.21393
Q9CXY6	Interleukin enhancer-binding factor 2 OS=Mus musculus OX=10090 GN=Ilf2 PE=1 SV=1	Ilf2	0.00335914	0.0035715	0.00335949	0.00138927	0.0013869	0.00175712	0.00193312	0.00212825	0.0020762	0.00343004	0.00151109	0.00204586	-2.26991	1.35389	-1.67658	4.52315e-07	3.9838e-07	0.00029508	4.00451e-06	-1.18263	0.437112	-0.74552	6.3997	3.53006	5.39745
O55060	Thiopurine S-methyltransferase OS=Mus musculus OX=10090 GN=Tpmt PE=1 SV=1	Tpmt	0.00677359	0.00779715	0.00591072	0.00241752	0.00238523	0.00266349	0.00488247	0.00501404	0.00501404	0.00682715	0.00248874	0.00497018	-2.74321	1.99706	-1.37362	0.000185194	0.00014939	0.00287877	0.0140745	-1.45587	0.997881	-0.457985	3.82568	2.54079	1.85157
P36552	Oxygen-dependent coproporphyrinogen-III oxidase, mitochondrial OS=Mus musculus OX=10090 GN=Cpox PE=1 SV=2	Cpox	0.00567444	0.00551805	0.00577457	0.00230461	0.00205907	0.00237199	0.00442812	0.00489168	0.00476576	0.00565568	0.00224522	0.00469519	-2.51899	2.09119	-1.20457	8.39093e-07	7.96247e-07	5.27172e-06	0.00137503	-1.33284	1.06432	-0.26852	6.09895	5.27805	2.86169
O35728	Cytochrome P450 4A14 OS=Mus musculus OX=10090 GN=Cyp4a14 PE=1 SV=1	Cyp4a14	0.0034653	0.00441567	0.00364127	0.00108358	0.00102684	0.00110646	0.00206885	0.0028626	0.00224071	0.00384075	0.00107229	0.00239072	-3.58181	2.22954	-1.60652	0.000321518	0.000253984	0.0114863	0.00805857	-1.84069	1.15675	-0.683941	3.59519	1.93982	2.09374
Q91YJ2	Sorting nexin-4 OS=Mus musculus OX=10090 GN=Snx4 PE=1 SV=1	Snx4	0.00237162	0.00262615	0.00226086	0.00147173	0.00137427	0.00165659	0.0021592	0.00243069	0.00295601	0.00241954	0.00150087	0.0025153	-1.6121	1.6759	1.03958	0.00348804	0.00734428	0.00471483	0.895554	-0.68894	0.744935	0.0559957	2.13405	2.32653	0.047908
Q8CH18	Cell division cycle and apoptosis regulator protein 1 OS=Mus musculus OX=10090 GN=Ccar1 PE=1 SV=1	Ccar1	0.0014763	0.00182255	0.00127817	0.00150469	0.00138085	0.00174941	0.00173492	0.00208209	0.00247259	0.00152567	0.00154498	0.00209653	1.01266	1.35699	1.37417	0.0445124	0.886969	0.0499228	0.0900853	0.0181453	0.440412	0.458557	0.0520917	1.3017	1.04535
Q4VA53	Sister chromatid cohesion protein PDS5 homolog B OS=Mus musculus OX=10090 GN=Pds5b PE=1 SV=1	Pds5b	0.00135932	0.00133274	0.00104878	0.00136542	0.00103809	0.00134009	0.00138155	0.00164648	0.00169737	0.00124695	0.00124787	0.00157513	1.00074	1.26226	1.26319	0.057012	0.777868	0.0572131	0.136985	0.00106177	0.336011	0.337073	0.109094	1.2425	0.863326
P47754	F-actin-capping protein subunit alpha-2 OS=Mus musculus OX=10090 GN=Capza2 PE=1 SV=3	Capza2	0.0107472	0.0118914	0.0111188	0.00516405	0.00562591	0.00778578	0.00678312	0.00694036	0.0118231	0.0112525	0.00619191	0.00851553	-1.81728	1.37527	-1.3214	0.0167423	0.0137905	0.149944	0.198594	-0.861783	0.45971	-0.402072	1.86042	0.824072	0.702035
Q9QYJ0	DnaJ homolog subfamily A member 2 OS=Mus musculus OX=10090 GN=Dnaja2 PE=1 SV=1	Dnaja2	0.00214345	0.00238379	0.00188673	0.00205817	0.00219532	0.00253684	0.0024277	0.00314414	0.00377122	0.00213799	0.00226344	0.00311435	1.05868	1.37594	1.45667	0.0449849	0.999357	0.0665565	0.0637703	0.0822636	0.460413	0.542676	0.000279412	1.17681	1.19538
P15864	Histone H1.2 OS=Mus musculus OX=10090 GN=H1-2 PE=1 SV=2	H1-2	0.0252085	0.0264334	0.0285251	0.00288138	0.00163553	0.00321271	0.00357893	0.00446121	0.00426451	0.0267223	0.00257654	0.00410155	-10.3714	1.59188	-6.51518	2.45822e-07	3.56254e-07	0.129979	5.97198e-07	-3.37454	0.670733	-2.7038	6.44824	0.886128	6.22388
P24547	Inosine-5'-monophosphate dehydrogenase 2 OS=Mus musculus OX=10090 GN=Impdh2 PE=1 SV=2	Impdh2	0.00177606	0.00182837	0.00174259	0.00218675	0.00257795	0.00340382	0.0024648	0.00253009	0.00275631	0.00178234	0.00272284	0.00258373	1.52768	-1.05384	1.44963	0.00179303	0.0052839	0.577917	0.0020459	0.61134	-0.0756564	0.535683	2.27705	0.238135	2.68912
Q9JJ28	Protein flightless-1 homolog OS=Mus musculus OX=10090 GN=Flii PE=1 SV=1	Flii	0.000596651	0.000687079	0.000580306	0.00110269	0.000993347	0.00147166	0.00101874	0.00143229	0.00143591	0.000621346	0.00118923	0.00129565	1.91397	1.08948	2.08523	0.00392302	0.0332985	0.14679	0.00327634	0.936565	0.123639	1.0602	1.47758	0.833303	2.48461
Q99KP6	Pre-mRNA-processing factor 19 OS=Mus musculus OX=10090 GN=Prpf19 PE=1 SV=1	Prpf19	0.0044082	0.00474742	0.00374979	0.0024554	0.00295181	0.00361686	0.0034446	0.00392116	0.00513603	0.0043018	0.00300802	0.00416726	-1.43011	1.38538	-1.03228	0.0402171	0.050201	0.07044	0.960273	-0.516125	0.470284	-0.0458413	1.29929	1.15218	0.0176055
P62715	Serine/threonine-protein phosphatase 2A catalytic subunit beta isoform OS=Mus musculus OX=10090 GN=Ppp2cb PE=1 SV=1	Ppp2cb	0.00823216	0.00599755	0.00587361	0.00543872	0.00533238	0.00535309	0.00591517	0.00721587	0.00730625	0.00670111	0.00537473	0.00681243	-1.24678	1.26749	1.01661	0.166596	0.236785	0.195419	0.987147	-0.318207	0.341978	0.0237701	0.625645	0.709034	0.005618
Q6WVG3	BTB/POZ domain-containing protein KCTD12 OS=Mus musculus OX=10090 GN=Kctd12 PE=1 SV=1	Kctd12	0.0041316	0.00403395	0.00332267	0.00359183	0.0033067	0.00373869	0.00523946	0.00534615	0.0058629	0.0038294	0.00354574	0.00548284	-1.08	1.54632	1.43177	0.000597287	0.326824	0.00063889	0.00218906	-0.111032	0.628836	0.517804	0.485685	3.19457	2.65974
Q8JZK9	Hydroxymethylglutaryl-CoA synthase, cytoplasmic OS=Mus musculus OX=10090 GN=Hmgcs1 PE=1 SV=1	Hmgcs1	0.002335	0.00161092	0.00197186	0.00099464	0.000827776	0.00111517	0.00131726	0.00166525	0.00168009	0.00197259	0.000979194	0.0015542	-2.0145	1.58722	-1.2692	0.00471827	0.00397688	0.0363306	0.174929	-1.01043	0.666503	-0.343922	2.40046	1.43973	0.757137
Q61792	LIM and SH3 domain protein 1 OS=Mus musculus OX=10090 GN=Lasp1 PE=1 SV=1	Lasp1	0.00547555	0.00642903	0.00527633	0.00711968	0.00596119	0.00759831	0.00682432	0.00701829	0.00852735	0.00572697	0.00689306	0.00745665	1.20361	1.08176	1.30202	0.0762591	0.597616	0.245672	0.0683111	0.267372	0.113384	0.380757	0.223578	0.609644	1.16551
P21981	Protein-glutamine gamma-glutamyltransferase 2 OS=Mus musculus OX=10090 GN=Tgm2 PE=1 SV=4	Tgm2	0.00227921	0.00255891	0.00233508	0.00157589	0.00127517	0.00143629	0.00191532	0.00187939	0.00250398	0.00239107	0.00142912	0.00209956	-1.67311	1.46913	-1.13884	0.00543614	0.00508084	0.0243008	0.364615	-0.742531	0.554964	-0.187567	2.29406	1.61438	0.438165
E9Q3L2	Phosphatidylinositol 4-kinase alpha OS=Mus musculus OX=10090 GN=Pi4ka PE=1 SV=2	Pi4ka	0.000978595	0.00116462	0.000796482	0.000562789	0.000450632	0.000844119	0.00105047	0.00131973	0.00142975	0.000979899	0.00061918	0.00126665	-1.58257	2.04569	1.29264	0.00278318	0.0214248	0.00236656	0.148865	-0.662273	1.03259	0.370316	1.66908	2.62588	0.827207
P26369	Splicing factor U2AF 65 kDa subunit OS=Mus musculus OX=10090 GN=U2af2 PE=1 SV=3	U2af2	0.00415312	0.00546936	0.00327447	0.00521158	0.00462335	0.0064043	0.00552178	0.00636206	0.00749439	0.00429898	0.00541308	0.00645941	1.25915	1.1933	1.50254	0.0539149	0.75831	0.134099	0.0536146	0.332454	0.254952	0.587406	0.120153	0.872573	1.27072
P19157	Glutathione S-transferase P 1 OS=Mus musculus OX=10090 GN=Gstp1 PE=1 SV=2	Gstp1	0.00851148	0.00825045	0.00690544	0.00600811	0.00622254	0.00881958	0.00976342	0.00989542	0.0136167	0.00788912	0.00701674	0.0110918	-1.12433	1.58077	1.40597	0.0117442	0.328985	0.0102645	0.062719	-0.169064	0.660627	0.491563	0.482825	1.98866	1.2026
Q9ET54	Palladin OS=Mus musculus OX=10090 GN=Palld PE=1 SV=2	Palld	0.00140465	0.00132261	0.00137837	0.00423893	0.00359757	0.00385191	0.00291756	0.00281809	0.00578596	0.00136854	0.00389614	0.00384054	2.84693	-1.01448	2.8063	0.0360625	0.0542678	0.999292	0.0519149	1.50941	-0.0207368	1.48867	1.26546	0.000307776	1.28471
O55126	Protein NipSnap homolog 2 OS=Mus musculus OX=10090 GN=Nipsnap2 PE=1 SV=1	Nipsnap2	0.00445322	0.00429838	0.0034506	0.000908819	0.000976516	0.00144661	0.00198552	0.00207819	0.00253726	0.0040674	0.00111065	0.00220032	-3.66218	1.98111	-1.84855	0.00011817	9.64081e-05	0.0122109	0.00163409	-1.8727	0.986311	-0.886393	4.01589	1.91325	2.78673
O88746	Target of Myb1 membrane trafficking protein OS=Mus musculus OX=10090 GN=Tom1 PE=1 SV=1	Tom1	0.000931173	0.000972831	0.000928017	0.000820022	0.000771339	0.00102232	0.00105477	0.00109604	0.00130925	0.000944007	0.000871226	0.00115335	-1.08354	1.32383	1.22176	0.00454909	0.124782	0.00372979	0.0460781	-0.11575	0.404713	0.288963	0.903849	2.42832	1.33651
P54823	Probable ATP-dependent RNA helicase DDX6 OS=Mus musculus OX=10090 GN=Ddx6 PE=1 SV=1	Ddx6	0.00292557	0.00347082	0.00287673	0.0030277	0.0032634	0.00387101	0.00377169	0.00411934	0.0044418	0.00309104	0.00338737	0.00411094	1.09587	1.21361	1.32996	0.00810268	0.914214	0.0164884	0.0106119	0.132073	0.279305	0.411378	0.0389523	1.78282	1.97421
Q9DC61	Mitochondrial-processing peptidase subunit alpha OS=Mus musculus OX=10090 GN=Pmpca PE=1 SV=1	Pmpca	0.00257372	0.00230183	0.00229089	0.00123393	0.00122663	0.00152826	0.00189112	0.00235924	0.00272492	0.00238881	0.00132961	0.00232509	-1.79663	1.7487	-1.02741	0.00250401	0.00366602	0.00486871	0.951377	-0.845292	0.806287	-0.0390053	2.4358	2.31259	0.0216472
P70695	Fructose-1,6-bisphosphatase isozyme 2 OS=Mus musculus OX=10090 GN=Fbp2 PE=1 SV=2	Fbp2	0.00380146	0.0025497	0.00273841	0.00112705	0.00129848	0.00120168	0.00229672	0.00207056	0.00250706	0.00302986	0.00120907	0.00229144	-2.50594	1.89521	-1.32225	0.00532929	0.00441169	0.0474716	0.152144	-1.32535	0.92236	-0.402992	2.35539	1.32357	0.817745
P02469	Laminin subunit beta-1 OS=Mus musculus OX=10090 GN=Lamb1 PE=1 SV=3	Lamb1	0.00145783	0.000985603	0.00100923	0.00421615	0.00337636	0.00379428	0.00412536	0.00410018	0.00450803	0.00115089	0.0037956	0.00424452	3.29797	1.11828	3.68804	7.59888e-05	0.000278831	0.173233	8.42858e-05	1.72158	0.161275	1.88285	3.55466	0.76137	4.07425
O54990	Prominin-1 OS=Mus musculus OX=10090 GN=Prom1 PE=1 SV=1	Prom1	0.00214009	0.00194095	0.00179053	0.00139885	0.00164029	0.00166428	0.00194605	0.00199836	0.00316673	0.00195719	0.0015678	0.00237038	-1.24836	1.51191	1.21111	0.137794	0.515324	0.120528	0.491291	-0.320038	0.596373	0.276335	0.28792	0.918911	0.308661
P32921	Tryptophan--tRNA ligase, cytoplasmic OS=Mus musculus OX=10090 GN=Wars1 PE=1 SV=2	Wars1	0.00270702	0.00261674	0.00227025	0.00302507	0.00300574	0.00359884	0.00320236	0.00388492	0.00451223	0.00253133	0.00320988	0.0038665	1.26806	1.20456	1.52746	0.0176141	0.368646	0.0888569	0.0153586	0.342623	0.268508	0.611132	0.43339	1.05131	1.81365
Q62159	Rho-related GTP-binding protein RhoC OS=Mus musculus OX=10090 GN=Rhoc PE=1 SV=2	Rhoc	0.000230075	0.000335409	0.000245261	0.000389545	0.000378361	0.000685677	0.000373729	0.0005274	0.00045097	0.000270248	0.000484528	0.0004507	1.7929	-1.07506	1.66772	0.0195985	0.105358	0.347886	0.0168568	0.842294	-0.104413	0.737881	0.977333	0.458563	1.77322
Q99JX4	Eukaryotic translation initiation factor 3 subunit M OS=Mus musculus OX=10090 GN=Eif3m PE=1 SV=1	Eif3m	0.00277321	0.00262029	0.00203178	0.00324393	0.00341443	0.00428264	0.00360421	0.00337924	0.00494222	0.00247509	0.003647	0.00397522	1.47348	1.09	1.60609	0.0391618	0.193157	0.399005	0.0335105	0.559226	0.124326	0.683552	0.714089	0.399022	1.47482
P32020	Sterol carrier protein 2 OS=Mus musculus OX=10090 GN=Scp2 PE=1 SV=3	Scp2	0.0208795	0.0265163	0.023688	0.00536044	0.00461042	0.0075318	0.012672	0.0137847	0.0135464	0.0236946	0.00583422	0.0133344	-4.06131	2.28554	-1.77696	2.91309e-05	2.30228e-05	0.00201139	0.000685459	-2.02195	1.19254	-0.829407	4.63784	2.6965	3.16402
P21278	Guanine nucleotide-binding protein subunit alpha-11 OS=Mus musculus OX=10090 GN=Gna11 PE=1 SV=1	Gna11	0.00163438	0.00184309	0.00153085	0.0030193	0.0038688	0.00434451	0.00470711	0.00475344	0.00509767	0.00166944	0.0037442	0.00485274	2.24279	1.29607	2.90681	5.85953e-05	0.000832838	0.00704821	4.7803e-05	1.16529	0.374141	1.53944	3.07944	2.15192	4.32054
Q8BUR4	Dedicator of cytokinesis protein 1 OS=Mus musculus OX=10090 GN=Dock1 PE=1 SV=3	Dock1	0.00120041	0.00143305	0.00103801	0.00220321	0.00167625	0.00208365	0.00258695	0.0030872	0.00345425	0.00122382	0.0019877	0.0030428	1.62418	1.53081	2.48631	0.0013881	0.123646	0.0102233	0.00120235	0.699708	0.614297	1.314	0.907819	1.99041	2.91997
Q60605	Myosin light polypeptide 6 OS=Mus musculus OX=10090 GN=Myl6 PE=1 SV=3	Myl6	0.0121816	0.0123296	0.0131812	0.0112334	0.00827409	0.0183606	0.0113429	0.0121391	0.0139243	0.0125641	0.0126227	0.0124688	1.00466	-1.01234	-1.00765	0.0323112	0.0453737	0.0507272	0.995463	0.00670832	-0.0177002	-0.0109919	1.3432	1.29476	0.00197489
P11352	Glutathione peroxidase 1 OS=Mus musculus OX=10090 GN=Gpx1 PE=1 SV=2	Gpx1	0.0238769	0.0222177	0.0227298	0.00924649	0.00990407	0.0106138	0.0168736	0.0181102	0.0193623	0.0229414	0.00992145	0.0181153	-2.31231	1.82588	-1.26641	5.41739e-06	4.54324e-06	6.38381e-05	0.00142847	-1.20933	0.868589	-0.340745	5.34263	4.19492	2.84513
P12787	Cytochrome c oxidase subunit 5A, mitochondrial OS=Mus musculus OX=10090 GN=Cox5a PE=1 SV=2	Cox5a	0.0152725	0.012141	0.019373	0.00609836	0.0057972	0.0084257	0.0124269	0.0170729	0.0116616	0.0155955	0.00677376	0.0137205	-2.30235	2.02554	-1.13666	0.00995776	0.0107215	0.0277574	0.686864	-1.2031	1.0183	-0.184801	1.96974	1.55662	0.163129
Q8C7R4	Ubiquitin-like modifier-activating enzyme 6 OS=Mus musculus OX=10090 GN=Uba6 PE=1 SV=1	Uba6	0.000872962	0.00107758	0.00081121	0.00155931	0.000968518	0.00109194	0.00126643	0.00149623	0.00200176	0.000920585	0.00120659	0.00158814	1.31068	1.31622	1.72514	0.0897164	0.611106	0.279144	0.0802817	0.390312	0.396405	0.786717	0.213884	0.554172	1.09538
Q99JR1	Sideroflexin-1 OS=Mus musculus OX=10090 GN=Sfxn1 PE=1 SV=3	Sfxn1	0.00646276	0.00686723	0.00755824	0.0035718	0.0034223	0.00420446	0.00579614	0.00843918	0.00742356	0.00696274	0.00373285	0.00721963	-1.86526	1.93408	1.03689	0.00258687	0.00523074	0.00366518	0.925677	-0.899377	0.951646	0.0522688	2.28144	2.4359	0.0335404
Q3ULJ0	Glycerol-3-phosphate dehydrogenase 1-like protein OS=Mus musculus OX=10090 GN=Gpd1l PE=1 SV=2	Gpd1l	0.00344088	0.00322916	0.00302287	0.00135719	0.00146196	0.00166359	0.00281439	0.00213798	0.00271703	0.00323097	0.00149424	0.00255646	-2.16228	1.71088	-1.26384	0.000310651	0.000259904	0.00324202	0.0349698	-1.11255	0.774735	-0.337818	3.58519	2.48918	1.45631
P43274	Histone H1.4 OS=Mus musculus OX=10090 GN=H1-4 PE=1 SV=2	H1-4	0.00658611	0.00810773	0.00855646	0.000571534	0.000362673	0.000684797	0.000850963	0.000949696	0.00101865	0.0077501	0.000539668	0.00093977	-14.3609	1.74139	-8.2468	9.6093e-06	1.43528e-05	0.585639	2.18408e-05	-3.84407	0.800236	-3.04384	4.84306	0.23237	4.66073
Q9QZD8	Mitochondrial dicarboxylate carrier OS=Mus musculus OX=10090 GN=Slc25a10 PE=1 SV=2	Slc25a10	0.00537039	0.00691187	0.00535262	0.00276402	0.00225232	0.00334244	0.00452805	0.00727911	0.00588007	0.00587829	0.00278626	0.00589575	-2.10974	2.11601	1.00297	0.00665876	0.010889	0.0106361	0.999728	-1.07707	1.08134	0.0042768	1.96301	1.97322	0.000118002
P49722	Proteasome subunit alpha type-2 OS=Mus musculus OX=10090 GN=Psma2 PE=1 SV=3	Psma2	0.00545893	0.00609279	0.00502671	0.00438312	0.00451032	0.00503604	0.00646641	0.00599372	0.00695502	0.00552614	0.00464316	0.00647172	-1.19017	1.39382	1.17111	0.0032466	0.0480151	0.0026125	0.0723989	-0.251165	0.479041	0.227876	1.31862	2.58294	1.14027
Q3TCH7	Cullin-4A OS=Mus musculus OX=10090 GN=Cul4a PE=1 SV=1	Cul4a	0.000302185	0.000302681	0.000254814	0.000349913	0.000264173	0.000358452	0.000473459	0.000550089	0.00064309	0.00028656	0.000324179	0.000555546	1.13128	1.7137	1.93867	0.00211869	0.990927	0.00378842	0.00336613	0.177953	0.777114	0.955067	0.00395827	2.42154	2.47287
Q9D023	Mitochondrial pyruvate carrier 2 OS=Mus musculus OX=10090 GN=Mpc2 PE=1 SV=1	Mpc2	0.00574377	0.00772787	0.00687219	0.00179578	0.00153149	0.00324503	0.00442538	0.0059189	0.00545495	0.00678128	0.00219077	0.00526641	-3.09539	2.40391	-1.28765	0.000348067	0.00032067	0.00210824	0.0967454	-1.63012	1.26538	-0.364738	3.49394	2.67608	1.01437
P52196	Thiosulfate sulfurtransferase OS=Mus musculus OX=10090 GN=Tst PE=1 SV=3	Tst	0.0112902	0.0120404	0.0114708	0.00321391	0.00330279	0.00375805	0.00849234	0.00807703	0.0082301	0.0116005	0.00342492	0.00826649	-3.38709	2.41363	-1.40331	5.41112e-08	4.38027e-08	9.2456e-07	1.00605e-05	-1.76004	1.27121	-0.488838	7.3585	6.03406	4.99738
Q80VQ1	Leucine-rich repeat-containing protein 1 OS=Mus musculus OX=10090 GN=Lrrc1 PE=1 SV=2	Lrrc1	0.000916383	0.000904084	0.000805636	0.000588002	0.000586606	0.000631011	0.000688663	0.000843385	0.000973097	0.000875368	0.000601873	0.000835048	-1.45441	1.38742	-1.04828	0.0150401	0.0176851	0.0335153	0.849059	-0.540429	0.4724	-0.0680291	1.75239	1.47476	0.071062
O08663	Methionine aminopeptidase 2 OS=Mus musculus OX=10090 GN=Metap2 PE=1 SV=1	Metap2	0.00231077	0.00239124	0.00212403	0.00172643	0.00208642	0.00237594	0.0021554	0.00271872	0.00229672	0.00227535	0.00206293	0.00239028	-1.10297	1.15868	1.05051	0.129858	0.278695	0.125498	0.807672	-0.141391	0.212485	0.0710946	0.554871	0.901362	0.092765
Q01730	Ras suppressor protein 1 OS=Mus musculus OX=10090 GN=Rsu1 PE=1 SV=3	Rsu1	0.00602189	0.00599913	0.00565021	0.00525502	0.00528778	0.00663256	0.00527003	0.00584997	0.00818449	0.00589041	0.00572512	0.00643483	-1.02887	1.12396	1.09243	0.352661	0.696339	0.324393	0.749293	-0.0410615	0.168596	0.127535	0.157179	0.488929	0.125348
Q91YH5	Atlastin-3 OS=Mus musculus OX=10090 GN=Atl3 PE=1 SV=1	Atl3	0.00150318	0.00184345	0.00139944	0.00272876	0.00298582	0.00350661	0.00322643	0.00383832	0.00456609	0.00158203	0.00307373	0.00387695	1.94291	1.26132	2.45062	0.00158975	0.0196713	0.0649399	0.00129225	0.958219	0.33493	1.29315	1.70617	1.18749	2.88865
P31938	Dual specificity mitogen-activated protein kinase kinase 1 OS=Mus musculus OX=10090 GN=Map2k1 PE=1 SV=2	Map2k1	0.00293784	0.00270224	0.00229431	0.00189411	0.00216395	0.00233681	0.00247486	0.00265608	0.00277176	0.0026448	0.00213162	0.00263424	-1.24074	1.23579	-1.00401	0.0337211	0.0481526	0.0516741	0.99819	-0.311205	0.305433	-0.00577231	1.31738	1.28673	0.000786886
Q62376	U1 small nuclear ribonucleoprotein 70 kDa OS=Mus musculus OX=10090 GN=Snrnp70 PE=1 SV=2	Snrnp70	0.00215015	0.00241254	0.00194008	0.0013765	0.00145014	0.00174115	0.00191416	0.0022364	0.00236164	0.00216759	0.0015226	0.00217073	-1.42362	1.42568	1.00145	0.00468787	0.00776234	0.00760618	0.999779	-0.509559	0.51165	0.00209115	2.11001	2.11883	9.58388e-05
Q8BGD9	Eukaryotic translation initiation factor 4B OS=Mus musculus OX=10090 GN=Eif4b PE=1 SV=1	Eif4b	0.00239869	0.00221495	0.00220723	0.0014124	0.00136056	0.00174954	0.00132971	0.00223534	0.00196265	0.00227363	0.0015075	0.00184257	-1.50821	1.22227	-1.23395	0.0208183	0.0172043	0.178318	0.215268	-0.592839	0.289558	-0.30328	1.76436	0.748804	0.66702
Q8CHH9	Septin-8 OS=Mus musculus OX=10090 GN=Septin8 PE=1 SV=4	Septin8	0.000584665	0.000806103	0.000605527	0.00150548	0.00154425	0.00177926	0.00172007	0.0015679	0.00216573	0.000665432	0.00160967	0.0018179	2.41898	1.12936	2.73191	0.000829005	0.00368958	0.242716	0.000819769	1.2744	0.175512	1.44991	2.43302	0.614902	3.08631
Q9CZ42	ATP-dependent (S)-NAD(P)H-hydrate dehydratase OS=Mus musculus OX=10090 GN=Naxd PE=1 SV=1	Naxd	0.00292334	0.00316158	0.00277803	0.00217322	0.0019675	0.00243884	0.00306421	0.00336099	0.00376294	0.00295432	0.00219319	0.00339605	-1.34704	1.54845	1.14952	0.00125505	0.00824947	0.00111228	0.141759	-0.429794	0.630827	0.201033	2.08357	2.95378	0.848449
Q9DBR7	Protein phosphatase 1 regulatory subunit 12A OS=Mus musculus OX=10090 GN=Ppp1r12a PE=1 SV=2	Ppp1r12a	0.00107225	0.00117446	0.000945701	0.00170189	0.0013856	0.00206897	0.00125253	0.00159558	0.00208794	0.00106414	0.00171882	0.00164535	1.61523	-1.04466	1.54618	0.0913453	0.213787	0.775863	0.0885304	0.691737	-0.063028	0.628709	0.670019	0.110215	1.05291
Q8BWQ6	VPS35 endosomal protein-sorting factor-like OS=Mus musculus OX=10090 GN=Vps35l PE=1 SV=2	Vps35l	0.00111601	0.00136311	0.00107399	0.000842943	0.000860241	0.00102458	0.00112691	0.00141881	0.00143338	0.00118437	0.000909255	0.00132636	-1.30257	1.45874	1.11989	0.0131861	0.0543537	0.0121588	0.449449	-0.381362	0.544721	0.163359	1.26477	1.91511	0.347319
Q99JI6	Ras-related protein Rap-1b OS=Mus musculus OX=10090 GN=Rap1b PE=1 SV=2	Rap1b	0.000442697	0.000593365	0.00041689	0.00659315	0.00542182	0.00780052	0.0075779	0.00948428	0.0108064	0.000484317	0.00660516	0.00928953	13.6381	1.4064	19.1807	0.000124448	0.00164123	0.0135934	0.000101968	3.76957	0.492012	4.26158	2.78483	1.86667	3.99154
Q60715	Prolyl 4-hydroxylase subunit alpha-1 OS=Mus musculus OX=10090 GN=P4ha1 PE=1 SV=2	P4ha1	0.00146212	0.00143041	0.00104141	0.00284323	0.00274885	0.00342072	0.00277964	0.00329985	0.00382861	0.00131131	0.00300427	0.0033027	2.29104	1.09934	2.51862	0.000838214	0.00400545	0.21325	0.000810496	1.196	0.136632	1.33263	2.39735	0.671111	3.09125
P28665	Murinoglobulin-1 OS=Mus musculus OX=10090 GN=Mug1 PE=1 SV=3	Mug1	0.00203076	0.000828454	0.00329183	0.00121171	0.00136477	0.00137358	0.00144624	0.001592	0.00100225	0.00205035	0.00131669	0.00134683	-1.5572	1.02289	-1.52235	0.434143	0.481152	0.998325	0.509586	-0.638956	0.0326563	-0.6063	0.317718	0.000727857	0.292783
P63328	Protein phosphatase 3 catalytic subunit alpha OS=Mus musculus OX=10090 GN=Ppp3ca PE=1 SV=1	Ppp3ca	0.00141604	0.00169922	0.00139183	0.00128436	0.00129712	0.00135619	0.00157228	0.00174004	0.00211942	0.00150236	0.00131255	0.00181058	-1.14461	1.37943	1.20515	0.0415726	0.419999	0.0357453	0.195155	-0.194856	0.464074	0.269218	0.376752	1.44678	0.70962
Q6PDG5	SWI/SNF complex subunit SMARCC2 OS=Mus musculus OX=10090 GN=Smarcc2 PE=1 SV=2	Smarcc2	0.00148211	0.00165455	0.00139138	0.00199679	0.00136722	0.00206651	0.00220314	0.00228041	0.00306737	0.00150935	0.00181017	0.00251697	1.19931	1.39046	1.66759	0.0230654	0.970546	0.0405367	0.030647	0.262201	0.475562	0.737763	0.0129839	1.39215	1.51361
Q9D379	Epoxide hydrolase 1 OS=Mus musculus OX=10090 GN=Ephx1 PE=1 SV=2	Ephx1	0.00157971	0.00251656	0.00235321	0.00171281	0.00159073	0.00196422	0.00235176	0.00284855	0.00208818	0.00214982	0.00175592	0.00242949	-1.22433	1.3836	1.13009	0.0918699	0.270323	0.0830985	0.641353	-0.291993	0.46843	0.176437	0.568118	1.08041	0.192903
P15532	Nucleoside diphosphate kinase A OS=Mus musculus OX=10090 GN=Nme1 PE=1 SV=1	Nme1	0.00629247	0.00721469	0.005241	0.0208638	0.018343	0.0286589	0.0315377	0.0354803	0.0355192	0.00624939	0.0226219	0.0341791	3.61986	1.51088	5.46919	2.74813e-06	0.000189906	8.17781e-05	2.15494e-06	1.85593	0.595392	2.45133	3.72146	4.08736	5.66656
Q8BZ98	Dynamin-3 OS=Mus musculus OX=10090 GN=Dnm3 PE=1 SV=1	Dnm3	0.000202906	0.000204923	0.000288241	0.000232225	0.0001453	0.000281931	0.000348257	0.000645631	0.000597138	0.000232023	0.000219818	0.000530342	-1.05552	2.41264	2.28573	0.0102038	0.770542	0.0116003	0.0254199	-0.0779566	1.27061	1.19265	0.113204	1.93553	1.59483
Q9CX86	Heterogeneous nuclear ribonucleoprotein A0 OS=Mus musculus OX=10090 GN=Hnrnpa0 PE=1 SV=1	Hnrnpa0	0.00380435	0.00440519	0.00359827	0.00160272	0.00146866	0.00190776	0.00259587	0.00369541	0.00333894	0.00393594	0.00165971	0.00321007	-2.37145	1.93411	-1.22612	0.000904352	0.000827222	0.00528822	0.152512	-1.24577	0.951671	-0.294102	3.08238	2.27669	0.816697
P30681	High mobility group protein B2 OS=Mus musculus OX=10090 GN=Hmgb2 PE=1 SV=3	Hmgb2	0.00301341	0.00344349	0.00237979	0.00416689	0.00485781	0.00675391	0.00568414	0.00783036	0.00896137	0.00294556	0.00525954	0.00749196	1.78558	1.42445	2.54347	0.00479922	0.195537	0.0339182	0.00409243	0.836393	0.510407	1.3468	0.70877	1.46957	2.38802
P28352	DNA repair nuclease/redox regulator APEX1 OS=Mus musculus OX=10090 GN=Apex1 PE=1 SV=2	Apex1	0.00296582	0.00386169	0.00251681	0.00276854	0.00248399	0.00370349	0.00364884	0.00486979	0.00484327	0.00311477	0.00298534	0.00445397	-1.04336	1.49195	1.42995	0.0175336	0.523039	0.0164837	0.064226	-0.0612323	0.577197	0.515964	0.281466	1.78295	1.19229
P18654	Ribosomal protein S6 kinase alpha-3 OS=Mus musculus OX=10090 GN=Rps6ka3 PE=1 SV=2	Rps6ka3	0.00195069	0.00222596	0.00203932	0.0032526	0.00321966	0.00431037	0.00421991	0.00446665	0.00498448	0.00207199	0.00359421	0.00455701	1.73467	1.26788	2.19934	4.59936e-05	0.00250532	0.00122918	3.6195e-05	0.794658	0.342415	1.13707	2.60114	2.91038	4.44135
Q91YP0	L-2-hydroxyglutarate dehydrogenase, mitochondrial OS=Mus musculus OX=10090 GN=L2hgdh PE=1 SV=1	L2hgdh	0.00276539	0.00258262	0.00273189	0.000535027	0.00051407	0.00053243	0.00113202	0.00130282	0.00127704	0.0026933	0.000527176	0.00123729	-5.10893	2.34702	-2.17677	1.1751e-07	1.02449e-07	7.11206e-05	1.11029e-06	-2.35302	1.23083	-1.12219	6.98949	4.148	5.95456
Q9WVA3	Mitotic checkpoint protein BUB3 OS=Mus musculus OX=10090 GN=Bub3 PE=1 SV=2	Bub3	0.00194523	0.00315299	0.00186517	0.00191525	0.00200343	0.00259644	0.00232225	0.00351027	0.00412887	0.00232113	0.00217171	0.00332046	-1.06881	1.52896	1.43054	0.112244	0.809805	0.109685	0.243606	-0.0959998	0.612555	0.516555	0.0916196	0.959854	0.613311
Q9WUM3	Coronin-1B OS=Mus musculus OX=10090 GN=Coro1b PE=1 SV=1	Coro1b	0.00512441	0.00509673	0.00465847	0.00447277	0.00463424	0.00498211	0.00483691	0.00502687	0.00592532	0.00495987	0.00469638	0.00526303	-1.0561	1.12066	1.06112	0.159071	0.470242	0.140838	0.604432	-0.0787532	0.164347	0.0855934	0.327679	0.851281	0.218652
Q64FW2	All-trans-retinol 13,14-reductase OS=Mus musculus OX=10090 GN=Retsat PE=1 SV=3	Retsat	0.00204523	0.00221517	0.00206037	0.000396781	0.000242907	0.000195172	0.000680032	0.00114327	0.000802521	0.00210692	0.000278287	0.000875276	-7.57105	3.14523	-2.40715	2.22245e-05	1.96552e-05	0.00954872	0.000181852	-2.92049	1.65316	-1.26733	4.70652	2.02005	3.74028
P10853	Histone H2B type 1-F/J/L OS=Mus musculus OX=10090 GN=H2bc7 PE=1 SV=2	H2bc11; H2bc13; H2bc15; H2bc7	0.0101329	0.0114219	0.0152962							0.0122837
Q99MR6	Serrate RNA effector molecule homolog OS=Mus musculus OX=10090 GN=Srrt PE=1 SV=1	Srrt	0.00228497	0.00237735	0.00208962	0.00204077	0.00192667	0.00242643	0.00297915	0.00303484	0.00302404	0.00225065	0.00213129	0.00301268	-1.056	1.41355	1.33858	2.5761e-05	0.0233598	2.44707e-05	0.000153198	-0.0786142	0.499321	0.420707	1.63153	4.61135	3.81475
Q6Q477	Plasma membrane calcium-transporting ATPase 4 OS=Mus musculus OX=10090 GN=Atp2b4 PE=1 SV=1	Atp2b4	0.000364095	0.000490094	0.000306445	0.000193651	0.00014413	0.00025658	0.000271964	0.000283185	0.000344142	0.000386878	0.00019812	0.000299763	-1.95274	1.51304	-1.29061	0.0109409	0.00930139	0.0702249	0.263389	-0.965501	0.597446	-0.368055	2.03145	1.15351	0.579402
Q9JKC8	AP-3 complex subunit mu-1 OS=Mus musculus OX=10090 GN=Ap3m1 PE=1 SV=1	Ap3m1	0.00271436	0.00283189	0.00241284	0.00136307	0.00145435	0.00181447	0.00224905	0.00227535	0.00294553	0.00265303	0.00154396	0.00248998	-1.71833	1.61272	-1.06548	0.00235961	0.00290073	0.00592991	0.73729	-0.781006	0.689497	-0.091509	2.53749	2.22695	0.132362
Q9CQM9	Glutaredoxin-3 OS=Mus musculus OX=10090 GN=Glrx3 PE=1 SV=1	Glrx3	0.00420686	0.00364197	0.00338588	0.00270172	0.00278397	0.00316402	0.00303213	0.00347608	0.00390271	0.0037449	0.00288324	0.00347031	-1.29885	1.20361	-1.07913	0.0329052	0.0313184	0.102703	0.625997	-0.377238	0.267373	-0.109865	1.5042	0.988418	0.203428
O08795	Glucosidase 2 subunit beta OS=Mus musculus OX=10090 GN=Prkcsh PE=1 SV=1	Prkcsh	0.00558758	0.00613944	0.00526236	0.00443338	0.00446387	0.00547754	0.00560992	0.00625362	0.00738968	0.00566313	0.0047916	0.00641774	-1.18189	1.33937	1.13325	0.01662	0.0952838	0.0142198	0.318354	-0.241093	0.421558	0.180466	1.02098	1.84711	0.497089
P56959	RNA-binding protein FUS OS=Mus musculus OX=10090 GN=Fus PE=1 SV=1	Fus	0.00672039	0.00755704	0.00647356	0.00582822	0.00396905	0.00633233	0.00575248	0.00725062	0.00738071	0.006917	0.00537653	0.0067946	-1.28652	1.26375	-1.01801	0.0292421	0.0395044	0.0486897	0.983969	-0.363469	0.337713	-0.0257564	1.40335	1.31256	0.00701842
Q9CQF9	Prenylcysteine oxidase 1 OS=Mus musculus OX=10090 GN=Pcyox1 PE=1 SV=1	Pcyox1	0.00313386	0.00370969	0.00351785	0.00335827	0.00333884	0.00425251	0.00500821	0.00550348	0.00614313	0.0034538	0.00364987	0.00555161	1.05677	1.52104	1.60739	0.000534558	0.932033	0.000816786	0.00107276	0.079661	0.60506	0.684721	0.0305689	3.08789	2.9695
Q99P72	Reticulon-4 OS=Mus musculus OX=10090 GN=Rtn4 PE=1 SV=2	Rtn4	0.0026073	0.00267988	0.00213944	0.00601575	0.00626576	0.00629531	0.0048014	0.0050532	0.00706333	0.00247554	0.00619227	0.00563931	2.50138	-1.09805	2.27801	0.00173954	0.00208358	0.660738	0.00468246	1.32273	-0.13495	1.18778	2.68119	0.179971	2.32953
P51859	Hepatoma-derived growth factor OS=Mus musculus OX=10090 GN=Hdgf PE=1 SV=2	Hdgf	0.00399248	0.00415778	0.00340317	0.00311309	0.00323646	0.00458103	0.00464395	0.00574284	0.00642457	0.00385114	0.00364353	0.00560379	-1.05698	1.53801	1.4551	0.00513257	0.392863	0.00489421	0.0215565	-0.0799524	0.621068	0.541115	0.405759	2.31032	1.66642
Q8JZV9	Dehydrogenase/reductase SDR family member 6 OS=Mus musculus OX=10090 GN=Bdh2 PE=1 SV=1	Bdh2	0.0141262	0.015453	0.0141144	0.00323479	0.00287202	0.00278592	0.0066106	0.00658115	0.0059058	0.0145645	0.00296424	0.00636585	-4.9134	2.14755	-2.28792	4.09493e-07	3.77241e-07	0.00049004	2.91805e-06	-2.29672	1.10269	-1.19403	6.42338	3.30977	5.53491
Q8R5H1	Ubiquitin carboxyl-terminal hydrolase 15 OS=Mus musculus OX=10090 GN=Usp15 PE=1 SV=1	Usp15	0.00105903	0.000813514	0.000789202	0.000647723	0.000727675	0.000882432	0.000912144	0.000804018	0.000989784	0.00088725	0.00075261	0.000901982	-1.1789	1.19847	1.0166	0.102518	0.155352	0.124783	0.983915	-0.237438	0.261196	0.0237585	0.808682	0.903845	0.00704223
Q9DBS5	Kinesin light chain 4 OS=Mus musculus OX=10090 GN=Klc4 PE=1 SV=1	Klc4	0.0017459	0.00189676	0.00143414	0.000872537	0.000886868	0.00137216	0.00140361	0.00178485	0.00202895	0.00169227	0.00104385	0.00173914	-1.62117	1.66608	1.0277	0.00603606	0.0112541	0.00863878	0.965661	-0.697037	0.736453	0.0394162	1.94869	2.06355	0.0151752
P97372	Proteasome activator complex subunit 2 OS=Mus musculus OX=10090 GN=Psme2 PE=1 SV=4	Psme2	0.00272438	0.0035109	0.00260446	0.0034391	0.00371309	0.0039513	0.00348164	0.00415658	0.00452377	0.00294658	0.00370116	0.004054	1.25609	1.09533	1.37583	0.0503061	0.208932	0.475048	0.0437787	0.328936	0.131366	0.460302	0.679996	0.323263	1.35874
Q8R050	Eukaryotic peptide chain release factor GTP-binding subunit ERF3A OS=Mus musculus OX=10090 GN=Gspt1 PE=1 SV=2	Gspt1	0.00183652	0.0019905	0.00168799	0.00283784	0.00292731	0.00345277	0.00402693	0.00439211	0.0046592	0.00183833	0.00307264	0.00435941	1.67142	1.41878	2.37139	1.67725e-05	0.00177733	0.000307626	1.34426e-05	0.741078	0.504656	1.24573	2.75023	3.51198	4.87152
Q9ERG0	LIM domain and actin-binding protein 1 OS=Mus musculus OX=10090 GN=Lima1 PE=1 SV=3	Lima1	0.00102037	0.000956497	0.0010337	0.00236625	0.00200004	0.00258683	0.00155064	0.00195543	0.00184188	0.00100352	0.00231771	0.00178265	2.30957	-1.30014	1.7764	0.00058398	0.000530898	0.115923	0.00362187	1.20763	-0.378671	0.828955	3.27499	0.935832	2.44107
P46061	Ran GTPase-activating protein 1 OS=Mus musculus OX=10090 GN=Rangap1 PE=1 SV=2	Rangap1	0.00182597	0.00209188	0.00150469	0.00193365	0.0018957	0.00257583	0.00233684	0.00268604	0.00314155	0.00180751	0.00213506	0.00272148	1.18121	1.27466	1.50565	0.0154369	0.905478	0.0314581	0.0191609	0.24027	0.350111	0.590382	0.0431222	1.50227	1.71758
G3X9C2	F-box only protein 50 OS=Mus musculus OX=10090 GN=Nccrp1 PE=1 SV=2	Nccrp1	0.0102994	0.00830988	0.00876661	0.001049	0.000864963	0.000521786	0.00315472	0.00474977	0.00269947	0.0091253	0.000811917	0.00353466	-11.2392	4.35347	-2.58167	6.94504e-05	6.16911e-05	0.0239736	0.000536347	-3.49047	2.12217	-1.3683	4.20978	1.62027	3.27055
Q9CZU3	Exosome RNA helicase MTR4 OS=Mus musculus OX=10090 GN=Mtrex PE=1 SV=1	Mtrex	0.00151536	0.00199865	0.00174624	0.00155544	0.00168034	0.00223075	0.00209285	0.00261335	0.0030905	0.00175341	0.00182218	0.0025989	1.03922	1.42626	1.48219	0.0207523	0.902496	0.0251228	0.0421531	0.0554977	0.512235	0.567733	0.0445547	1.59993	1.37517
Q9EPL9	Peroxisomal acyl-coenzyme A oxidase 3 OS=Mus musculus OX=10090 GN=Acox3 PE=1 SV=2	Acox3	0.00119917	0.000889396	0.00136193	0.000264441	0.000367904	0.000415954	0.000595198	0.000673884	0.000607322	0.00115017	0.000349433	0.000625468	-3.29152	1.78995	-1.83889	0.00130199	0.0011132	0.106253	0.0104448	-1.71876	0.839921	-0.878835	2.95343	0.973658	1.9811
Q61081	Hsp90 co-chaperone Cdc37 OS=Mus musculus OX=10090 GN=Cdc37 PE=1 SV=1	Cdc37	0.00264781	0.00270839	0.00245755	0.00252835	0.00289723	0.0032284	0.0036885	0.00392924	0.00478251	0.00260459	0.00288466	0.00413342	1.10753	1.4329	1.58698	0.00388525	0.838337	0.00879805	0.00496573	0.147347	0.518934	0.666281	0.0765815	2.05561	2.30402
Q9D855	Cytochrome b-c1 complex subunit 7 OS=Mus musculus OX=10090 GN=Uqcrb PE=1 SV=3	Uqcrb	0.00564204	0.00682786	0.00831215	0.00288823	0.0025163	0.00429468	0.00578529	0.00769575	0.00638901	0.00692735	0.00323307	0.00662335	-2.14265	2.04862	-1.0459	0.0027307	0.00384333	0.00554797	0.922143	-1.0994	1.03466	-0.0647427	2.41529	2.25587	0.0352018
Q9CS42	Ribose-phosphate pyrophosphokinase 2 OS=Mus musculus OX=10090 GN=Prps2 PE=1 SV=4	Prps2	0.00416404	0.00496742	0.00412197	0.00474588	0.00449888	0.00504876	0.00547866	0.00685977	0.00708518	0.00441781	0.00476451	0.00647454	1.07848	1.35891	1.46555	0.00847042	0.93683	0.0165778	0.0113741	0.108996	0.442449	0.551445	0.0283393	1.78047	1.94408
Q8BP92	Reticulocalbin-2 OS=Mus musculus OX=10090 GN=Rcn2 PE=1 SV=1	Rcn2	0.00135137	0.00136814	0.00124236	0.00101401	0.000998019	0.00135371	0.00140759	0.00154009	0.00189424	0.00132062	0.00112191	0.00161397	-1.17712	1.43859	1.22213	0.00748814	0.0921971	0.00607998	0.118136	-0.235258	0.524654	0.289396	1.03528	2.2161	0.927617
Q9CR68	Cytochrome b-c1 complex subunit Rieske, mitochondrial OS=Mus musculus OX=10090 GN=Uqcrfs1 PE=1 SV=1	Uqcrfs1	0.00926112	0.0101636	0.0124101	0.00347622	0.00304048	0.00498468	0.00632523	0.00808024	0.00708012	0.0106116	0.00383379	0.00716186	-2.76792	1.86809	-1.48168	0.000460911	0.000365992	0.00946122	0.0181064	-1.4688	0.901563	-0.567239	3.43653	2.02405	1.74217
Q80WJ7	Protein LYRIC OS=Mus musculus OX=10090 GN=Mtdh PE=1 SV=1	Mtdh	0.00190175	0.00183367	0.00136676	0.00106891	0.000816505	0.00115671	0.00108669	0.00157569	0.00155867	0.00170072	0.00101404	0.00140702	-1.67717	1.38753	-1.20874	0.0199979	0.0173718	0.100719	0.373932	-0.746032	0.472524	-0.273508	1.76015	0.996889	0.427208
Q9DD20	Thiol S-methyltransferase TMT1B OS=Mus musculus OX=10090 GN=Tmt1b PE=1 SV=2	Tmt1b	0.00542185	0.0057036	0.00512638	0.00120951	0.00134579	0.00139156	0.00314738	0.00333905	0.00322533	0.00541728	0.00131562	0.00323726	-4.11767	2.46063	-1.67342	4.57063e-07	3.57252e-07	3.0568e-05	1.53407e-05	-2.04183	1.29903	-0.742797	6.44703	4.51473	4.81415
P62960	Y-box-binding protein 1 OS=Mus musculus OX=10090 GN=Ybx1 PE=1 SV=3	Ybx1	0.00360987	0.00310756	0.00343985	0.00100687	0.000998398	0.00112499	0.00127435	0.00121502	0.00112766	0.00338576	0.00104342	0.00120568	-3.24487	1.15551	-2.80818	2.36326e-06	3.39059e-06	0.304567	5.75412e-06	-1.69816	0.208526	-1.48964	5.46972	0.516317	5.24002
O70310	Glycylpeptide N-tetradecanoyltransferase 1 OS=Mus musculus OX=10090 GN=Nmt1 PE=1 SV=1	Nmt1	0.00183498	0.00159456	0.00146767	0.00170995	0.00182575	0.00232425	0.0020694	0.00250668	0.0030832	0.0016324	0.00195332	0.00255309	1.19659	1.30706	1.56401	0.0243919	0.824531	0.0559535	0.0270764	0.258926	0.386321	0.645247	0.0837928	1.25217	1.56741
P16675	Lysosomal protective protein OS=Mus musculus OX=10090 GN=Ctsa PE=1 SV=1	Ctsa	0.00526054	0.00712535	0.0051557	0.00265379	0.00312922	0.00364784	0.00436472	0.00426367	0.00513147	0.00584719	0.00314361	0.00458662	-1.86002	1.45903	-1.27484	0.00762631	0.0062632	0.0722696	0.156935	-0.89532	0.545007	-0.350313	2.2032	1.14104	0.804279
Q6PDM2	Serine/arginine-rich splicing factor 1 OS=Mus musculus OX=10090 GN=Srsf1 PE=1 SV=3	Srsf1	0.00590659	0.00634969	0.00582735	0.0014278	0.0014169	0.00167548	0.00153722	0.00201007	0.00213622	0.00602788	0.00150673	0.0018945	-4.00065	1.25736	-3.18177	7.79754e-07	1.07127e-06	0.119498	2.03942e-06	-2.00023	0.330402	-1.66983	5.9701	0.922638	5.69049
Q91X52	L-xylulose reductase OS=Mus musculus OX=10090 GN=Dcxr PE=1 SV=2	Dcxr	0.0104503	0.0102079	0.0108184	0.00291855	0.00254268	0.00269691	0.00541402	0.00581091	0.005682	0.0104922	0.00271938	0.00563564	-3.8583	2.0724	-1.86175	5.86612e-08	4.83592e-08	1.52175e-05	8.30841e-07	-1.94797	1.0513	-0.896663	7.31552	4.81766	6.08048
P62835	Ras-related protein Rap-1A OS=Mus musculus OX=10090 GN=Rap1a PE=1 SV=1	Rap1a	0.010284	0.0114625	0.0109385	0.000454372	0.000567408	0.00089766	0.000660916	0.000810113	0.00106708	0.010895	0.000639813	0.000846036	-17.0284	1.32232	-12.8777	5.37941e-08	9.04108e-08	0.566034	1.08792e-07	-4.08987	0.403068	-3.6868	7.04378	0.247158	6.9634
P47963	Large ribosomal subunit protein eL13 OS=Mus musculus OX=10090 GN=Rpl13 PE=1 SV=3	Rpl13	0.0112105	0.00996104	0.0116937	0.00358448	0.00330456	0.00391776	0.00423503	0.0054792	0.00526529	0.0109551	0.00360227	0.00499318	-3.04116	1.38612	-2.19401	1.74724e-05	1.85982e-05	0.0540469	7.35037e-05	-1.60462	0.471052	-1.13357	4.73053	1.26723	4.13369
Q8CDN6	Thioredoxin-like protein 1 OS=Mus musculus OX=10090 GN=Txnl1 PE=1 SV=3	Txnl1	0.00462197	0.00539376	0.00455202	0.00367705	0.00409355	0.00439161	0.0045782	0.00507925	0.00592843	0.00485592	0.00405407	0.00519529	-1.19779	1.2815	1.06989	0.0529977	0.146008	0.0508014	0.696428	-0.260373	0.357835	0.097462	0.835624	1.29412	0.157124
P21279	Guanine nucleotide-binding protein G(q) subunit alpha OS=Mus musculus OX=10090 GN=Gnaq PE=1 SV=4	Gnaq	0.00343161	0.003588	0.00318335	0.00164516	0.00142248	0.002001	0.00212577	0.00247017	0.00270948	0.00340099	0.00168955	0.00243514	-2.01296	1.4413	-1.39663	0.000127788	0.000100448	0.00465488	0.00402912	-1.00932	0.527368	-0.48195	3.99806	2.33209	2.39479
Q61102	Iron-sulfur clusters transporter ABCB7, mitochondrial OS=Mus musculus OX=10090 GN=Abcb7 PE=1 SV=3	Abcb7	0.00124824	0.00121886	0.00116405	0.000774714	0.000736213	0.000893006	0.00114866	0.00143197	0.00133079	0.00121038	0.000801311	0.00130381	-1.5105	1.62709	1.07719	0.000507002	0.00158305	0.000584994	0.441118	-0.595025	0.702296	0.107271	2.8005	3.23285	0.355445
Q3TDQ1	Dolichyl-diphosphooligosaccharide--protein glycosyltransferase subunit STT3B OS=Mus musculus OX=10090 GN=Stt3b PE=1 SV=2	Stt3b	0.00133829	0.0017434	0.00149546	0.00162196	0.00132128	0.00176349	0.00173093	0.00285441	0.00279071	0.00152572	0.00156891	0.00245868	1.02831	1.56713	1.61149	0.0341733	0.944824	0.042091	0.0626386	0.0402746	0.648123	0.688398	0.0246489	1.37581	1.20316
P70697	Uroporphyrinogen decarboxylase OS=Mus musculus OX=10090 GN=Urod PE=1 SV=2	Urod	0.0026139	0.00254891	0.00241526	0.00166321	0.00202933	0.00195585	0.00279231	0.00343594	0.00305808	0.00252603	0.0018828	0.00309544	-1.34163	1.64407	1.22542	0.00224259	0.0383454	0.0017957	0.052804	-0.423991	0.717267	0.293276	1.41629	2.74577	1.27733
P11930	Acyl-coenzyme A diphosphatase NUDT19 OS=Mus musculus OX=10090 GN=Nudt19 PE=1 SV=2	Nudt19	0.00737319	0.00608575	0.00657711	0.00201838	0.00264405	0.00216502	0.00383444	0.00375552	0.00345111	0.00667869	0.00227582	0.00368035	-2.93463	1.61716	-1.81469	6.36598e-05	5.85665e-05	0.0323613	0.000418991	-1.55318	0.69346	-0.85972	4.23235	1.48997	3.37779
Q9Z1J3	Cysteine desulfurase OS=Mus musculus OX=10090 GN=Nfs1 PE=1 SV=3	Nfs1	0.00235295	0.00201181	0.00210043	0.00110255	0.00104466	0.000991043	0.00172986	0.00185959	0.00188985	0.00215506	0.00104609	0.00182643	-2.06012	1.74597	-1.17993	6.64223e-05	6.04088e-05	0.000459078	0.0297	-1.04273	0.804027	-0.238704	4.2189	3.33811	1.52724
Q9D819	Inorganic pyrophosphatase OS=Mus musculus OX=10090 GN=Ppa1 PE=1 SV=1	Ppa1	0.0069047	0.00711786	0.00669933	0.00455633	0.00626032	0.00664621	0.00779125	0.00795726	0.00853305	0.0069073	0.00582096	0.00809385	-1.18663	1.39047	1.17178	0.00951759	0.117501	0.00774694	0.126191	-0.246865	0.47557	0.228705	0.929959	2.11087	0.89897
Q9JLI6	Selenocysteine lyase OS=Mus musculus OX=10090 GN=Scly PE=1 SV=1	Scly	0.00375242	0.00339284	0.00330873	0.00157891	0.00179483	0.00172808	0.00279267	0.00289792	0.00283238	0.00348467	0.00170061	0.00284099	-2.04907	1.67057	-1.22657	2.71756e-05	2.27999e-05	0.000307946	0.00574736	-1.03497	0.740342	-0.294629	4.64207	3.51153	2.24053
Q80W21	Glutathione S-transferase Mu 7 OS=Mus musculus OX=10090 GN=Gstm7 PE=1 SV=1	Gstm7	5.40007e-06	7.45364e-06	5.61919e-06							6.15763e-06
Q8K183	Pyridoxal kinase OS=Mus musculus OX=10090 GN=Pdxk PE=1 SV=1	Pdxk	0.00618789	0.005187	0.00542602	0.00308412	0.00361066	0.00359456	0.0067996	0.00712326	0.00803919	0.0056003	0.00342978	0.00732069	-1.63285	2.13445	1.30719	0.000263477	0.00482368	0.000210234	0.0144218	-0.707389	1.09386	0.386474	2.31662	3.6773	1.84098
Q9R257	Heme-binding protein 1 OS=Mus musculus OX=10090 GN=Hebp1 PE=1 SV=2	Hebp1	0.00754143	0.00574866	0.00743278	0.000903889	0.000880022	0.00105527	0.00187074	0.00184664	0.00190278	0.00690762	0.000946392	0.00187339	-7.2989	1.9795	-3.68724	3.07336e-05	3.61839e-05	0.174679	0.00010133	-2.86768	0.985139	-1.88254	4.44148	0.75776	3.99426
P11862	Growth arrest-specific protein 2 OS=Mus musculus OX=10090 GN=Gas2 PE=1 SV=1	Gas2	0.00272059	0.00251477	0.00218697	0.00140462	0.000982113	0.00145385	0.00227145	0.00341851	0.00307055	0.00247411	0.00128019	0.00292017	-1.93261	2.28104	1.18029	0.00364392	0.0142393	0.00360161	0.412788	-0.950549	1.18969	0.239141	1.84651	2.4435	0.384273
Q9CXA2	Trans-L-3-hydroxyproline dehydratase OS=Mus musculus OX=10090 GN=L3hypdh PE=1 SV=1	L3hypdh	0.00268405	0.00274265	0.00242661	0.00143963	0.0013013	0.00150399	0.00246092	0.00280411	0.00331323	0.00261777	0.00141497	0.00285942	-1.85005	2.02083	1.09231	0.000983329	0.00287424	0.00115072	0.550209	-0.887567	1.01495	0.127384	2.54148	2.93903	0.259472
P35822	Receptor-type tyrosine-protein phosphatase kappa OS=Mus musculus OX=10090 GN=Ptprk PE=1 SV=1	Ptprk	0.0012018	0.00111609	0.00126154	9.78814e-05	0.00019089	0.000171088	0.000336976	0.000515122	0.00045507	0.00119314	0.000153287	0.000435723	-7.78375	2.84253	-2.73831	6.6331e-06	6.36277e-06	0.009134	3.90844e-05	-2.96046	1.50718	-1.45329	5.19635	2.03934	4.408
Q62470	Integrin alpha-3 OS=Mus musculus OX=10090 GN=Itga3 PE=1 SV=1	Itga3	0.00218655	0.00256	0.00150029	0.00298546	0.00355963	0.00411535	0.00392489	0.004252	0.00516236	0.00208228	0.00355348	0.00444642	1.70653	1.25129	2.13536	0.00421912	0.052347	0.0968459	0.00341816	0.771067	0.323412	1.09448	1.28111	1.01392	2.46621
Q7TMS5	Broad substrate specificity ATP-binding cassette transporter ABCG2 OS=Mus musculus OX=10090 GN=Abcg2 PE=1 SV=1	Abcg2	0.00456652	0.00512531	0.00758563	0.00110969	0.000959551	0.000971089	0.00128535	0.00165513	0.00156523	0.00575915	0.00101344	0.0015019	-5.68276	1.48198	-3.83457	0.00146947	0.00193828	0.802092	0.00341225	-2.50659	0.567525	-1.93907	2.71258	0.0957756	2.46696
P09803	Cadherin-1 OS=Mus musculus OX=10090 GN=Cdh1 PE=1 SV=1	Cdh1	0.00407421	0.00463346	0.00383785	0.0025766	0.00244826	0.00278964	0.00389522	0.00371666	0.00394653	0.00418184	0.00260483	0.0038528	-1.60542	1.4791	-1.0854	0.000372942	0.000408176	0.00132722	0.310642	-0.682947	0.564717	-0.11823	3.38915	2.87706	0.50774
P62270	Small ribosomal subunit protein uS13 OS=Mus musculus OX=10090 GN=Rps18 PE=1 SV=3	Rps18	0.0113121	0.0104261	0.0122663	0.00315089	0.00266775	0.0036941	0.00458517	0.00493158	0.00506125	0.0113348	0.00317091	0.00485933	-3.57462	1.53247	-2.33259	4.38855e-06	4.42889e-06	0.011563	2.19484e-05	-1.83779	0.615859	-1.22193	5.35371	1.93693	4.6586
P57016	Ladinin-1 OS=Mus musculus OX=10090 GN=Lad1 PE=1 SV=1	Lad1	0.00184552	0.00180969	0.00152019	0.000327811	0.000381126	0.000394646	0.00029954	0.000283466	0.000439656	0.00172513	0.000367861	0.000340887	-4.68963	-1.07913	-5.06071	9.06319e-06	1.72772e-05	0.969451	1.57012e-05	-2.22948	-0.109866	-2.33934	4.76253	0.013474	4.80407
Q6PB44	Tyrosine-protein phosphatase non-receptor type 23 OS=Mus musculus OX=10090 GN=Ptpn23 PE=1 SV=2	Ptpn23	0.000756203	0.000982918	0.000861987	0.00143615	0.00160696	0.00162237	0.00209208	0.00171741	0.00217677	0.000867036	0.00155516	0.00199542	1.79365	1.2831	2.30143	0.000480573	0.0056039	0.0380492	0.000395727	0.842898	0.35963	1.20253	2.25151	1.41965	3.4026
Q8C0D5	Elongation factor-like GTPase 1 OS=Mus musculus OX=10090 GN=Efl1 PE=1 SV=1	Efl1	0.00068167	0.000737696	0.000733912	0.000770279	0.000741131	0.000738063	0.00101684	0.00101553	0.00114064	0.000717759	0.000749824	0.00105767	1.04467	1.41056	1.47357	0.000189886	0.67388	0.00045959	0.0002597	0.0630528	0.496266	0.559319	0.171417	3.33763	3.58553
Q8VCM8	BOS complex subunit NCLN OS=Mus musculus OX=10090 GN=Ncln PE=1 SV=2	Ncln	0.00147704	0.00146321	0.00145505	0.00127939	0.00151631	0.00156252	0.00146544	0.00228881	0.00163486	0.0014651	0.00145274	0.00179637	-1.00851	1.23654	1.2261	0.255548	0.990857	0.290317	0.338705	-0.0122228	0.306303	0.294081	0.0039891	0.537127	0.470178
P42225	Signal transducer and activator of transcription 1 OS=Mus musculus OX=10090 GN=Stat1 PE=1 SV=1	Stat1	0.00133193	0.00256519	0.00109021	0.00148374	0.00192226	0.00184508	0.00170898	0.00191916	0.00219022	0.00166244	0.00175036	0.00193945	1.05288	1.10803	1.16663	0.798811	0.958374	0.916507	0.783511	0.0743456	0.147997	0.222343	0.0184651	0.037864	0.105955
P97855	Ras GTPase-activating protein-binding protein 1 OS=Mus musculus OX=10090 GN=G3bp1 PE=1 SV=1	G3bp1	0.00366312	0.00435077	0.00373849	0.00192086	0.00232648	0.0028423	0.00284827	0.00335482	0.00363913	0.00391746	0.00236321	0.00328074	-1.65768	1.38825	-1.19408	0.00247442	0.0021012	0.0194778	0.138871	-0.72917	0.473272	-0.255898	2.67753	1.71046	0.857389
Q8VI36	Paxillin OS=Mus musculus OX=10090 GN=Pxn PE=1 SV=1	Pxn	0.00192749	0.00226095	0.00160591	0.00178835	0.00168976	0.00221922	0.00191904	0.00246557	0.00280211	0.00193145	0.00189911	0.00239557	-1.01703	1.26142	1.2403	0.10043	0.718554	0.0936789	0.256862	-0.0243605	0.335049	0.310688	0.14354	1.02836	0.5903
Q9CQW2	ADP-ribosylation factor-like protein 8B OS=Mus musculus OX=10090 GN=Arl8b PE=1 SV=1	Arl8b	0.0034973	0.003969	0.00296797	0.00181623	0.00180948	0.00260009	0.00326075	0.00299294	0.00357577	0.00347809	0.00207526	0.00327649	-1.67597	1.57883	-1.06153	0.00169493	0.00214604	0.00415598	0.751479	-0.744999	0.658855	-0.0861439	2.66836	2.38133	0.124083
Q6PHZ2	Calcium/calmodulin-dependent protein kinase type II subunit delta OS=Mus musculus OX=10090 GN=Camk2d PE=1 SV=1	Camk2d	0.0019217	0.00211133	0.0020878	0.00161764	0.00164016	0.00183901	0.00226461	0.00220674	0.00267362	0.00204028	0.00169894	0.00238166	-1.20091	1.40185	1.16732	0.0035125	0.0455393	0.00284017	0.0861495	-0.264131	0.487333	0.223202	1.34161	2.54666	1.06475
Q91VA6	Polymerase delta-interacting protein 2 OS=Mus musculus OX=10090 GN=Poldip2 PE=1 SV=1	Poldip2	0.00227393	0.00182702	0.00207033	0.000837573	0.00088982	0.00126868	0.00195314	0.00237084	0.00159128	0.00205709	0.000998692	0.00197175	-2.05979	1.97434	-1.04328	0.00242184	0.0034082	0.00496379	0.916119	-1.0425	0.981367	-0.0611287	2.46747	2.30419	0.0380481
P55258	Ras-related protein Rab-8A OS=Mus musculus OX=10090 GN=Rab8a PE=1 SV=2	Rab8a	0.00254057	0.00308505	0.00270086	0.00144057	0.00148801	0.00167717	0.0019628	0.00208457	0.00207193	0.00277549	0.00153525	0.00203977	-1.80785	1.32862	-1.36069	0.000229359	0.000183515	0.0139396	0.00400687	-0.854273	0.409932	-0.444341	3.73633	1.85575	2.39719
Q9Z1R2	Large proline-rich protein BAG6 OS=Mus musculus OX=10090 GN=Bag6 PE=1 SV=1	Bag6	0.00116201	0.00130652	0.0010546	0.00147216	0.0014191	0.00171835	0.00187119	0.00190352	0.00226311	0.00117438	0.00153654	0.00201261	1.30838	1.30983	1.71376	0.0011357	0.150419	0.00703302	0.00102102	0.387786	0.38938	0.777166	0.822696	2.15286	2.99097
P97311	DNA replication licensing factor MCM6 OS=Mus musculus OX=10090 GN=Mcm6 PE=1 SV=1	Mcm6	0.000940587	0.00137087	0.00105683	0.00255271	0.00288637	0.00322255	0.00325314	0.00301973	0.00362603	0.00112276	0.00288721	0.00329963	2.57152	1.14284	2.93885	8.79051e-05	0.000418363	0.0875131	8.82429e-05	1.36262	0.192628	1.55525	3.37845	1.05793	4.05432
Q9DB05	Alpha-soluble NSF attachment protein OS=Mus musculus OX=10090 GN=Napa PE=1 SV=1	Napa	0.00240203	0.0025502	0.00213463	0.00172092	0.00180991	0.00212656	0.00213322	0.00265293	0.00281588	0.00236229	0.0018858	0.00253401	-1.25267	1.34373	1.07269	0.0199169	0.0572355	0.0202184	0.675308	-0.325009	0.426248	0.101239	1.24233	1.69425	0.170498
P18242	Cathepsin D OS=Mus musculus OX=10090 GN=Ctsd PE=1 SV=1	Ctsd	0.00903218	0.00964959	0.00896737	0.0188587	0.0220726	0.026435	0.0171122	0.0206455	0.0255518	0.00921638	0.0224554	0.0211032	2.43647	-1.06408	2.28975	0.00236911	0.00406257	0.998805	0.00389001	1.28479	-0.0896029	1.19519	2.3912	0.000519241	2.41005
O55234	Proteasome subunit beta type-5 OS=Mus musculus OX=10090 GN=Psmb5 PE=1 SV=3	Psmb5	0.00586243	0.00599022	0.0046024	0.00347155	0.00318085	0.00495918	0.00578193	0.00670222	0.00724071	0.00548502	0.00387053	0.00657495	-1.41712	1.69872	1.19871	0.00175279	0.0114766	0.00154493	0.160323	-0.502966	0.764451	0.261484	1.94019	2.81109	0.795003
P22315	Ferrochelatase, mitochondrial OS=Mus musculus OX=10090 GN=Fech PE=1 SV=3	Fech	0.00202617	0.00212196	0.00209176	0.000671622	0.000666526	0.000743481	0.00103229	0.00104153	0.00134758	0.00207996	0.000693876	0.00114046	-2.9976	1.64361	-1.82378	1.04232e-05	9.04761e-06	0.00406201	9.62901e-05	-1.58381	0.716871	-0.866935	5.04347	2.39126	4.01642
Q8R3B1	1-phosphatidylinositol 4,5-bisphosphate phosphodiesterase delta-1 OS=Mus musculus OX=10090 GN=Plcd1 PE=1 SV=2	Plcd1	0.000493825	0.000728707	0.000559395	0.00125699	0.00123719	0.0015315	0.00124731	0.00137808	0.00207462	0.000593976	0.00134189	0.00156667	2.25917	1.16751	2.6376	0.011247	0.0551073	0.361494	0.0100141	1.17579	0.223432	1.39922	1.25879	0.441898	1.99939
P23780	Beta-galactosidase OS=Mus musculus OX=10090 GN=Glb1 PE=1 SV=1	Glb1	0.004132	0.0044396	0.00402055	0.00343655	0.00287694	0.00274162	0.00391189	0.00435212	0.00465132	0.00419738	0.00301837	0.00430511	-1.39061	1.4263	1.02566	0.00487531	0.0100892	0.00653668	0.906941	-0.475719	0.512279	0.0365593	1.99614	2.18464	0.0424208
O88533	Aromatic-L-amino-acid decarboxylase OS=Mus musculus OX=10090 GN=Ddc PE=1 SV=1	Ddc	0.00248362	0.00227729	0.00230701	0.000756739	0.000811859	0.000801601	0.00149521	0.00156194	0.00160406	0.00235597	0.000790066	0.00155374	-2.98199	1.96659	-1.51633	7.07567e-07	5.51675e-07	3.84087e-05	2.81131e-05	-1.57628	0.975697	-0.600579	6.25832	4.41557	4.55109
A2AKK5	Acyl-coenzyme A amino acid N-acyltransferase 1 OS=Mus musculus OX=10090 GN=Acnat1 PE=1 SV=1	Acnat1	0.00347892	0.00324966	0.00342231	0.000658777	0.000787456	0.000598875	0.00177441	0.00150774	0.00155125	0.00338363	0.000681703	0.00161113	-4.96349	2.3634	-2.10015	3.98643e-07	3.48253e-07	0.000233996	3.69696e-06	-2.31136	1.24086	-1.07049	6.45811	3.63079	5.43216
Q8K2I4	Beta-mannosidase OS=Mus musculus OX=10090 GN=Manba PE=1 SV=1	Manba	0.00272782	0.00287127	0.00215382	0.0014751	0.00146752	0.00153183	0.00206856	0.00202802	0.00251417	0.0025843	0.00149148	0.00220358	-1.73271	1.47745	-1.17277	0.00622375	0.00546056	0.0358826	0.268676	-0.793031	0.563107	-0.229924	2.26276	1.44512	0.57077
Q921S7	Large ribosomal subunit protein mL37 OS=Mus musculus OX=10090 GN=Mrpl37 PE=1 SV=1	Mrpl37	0.00185733	0.00193158	0.00165816	0.000326667	0.000252963	0.000297933	0.000499408	0.000531908	0.000600545	0.00181569	0.000292521	0.000543954	-6.20704	1.85954	-3.33795	1.69636e-06	1.96235e-06	0.0260116	6.03646e-06	-2.63391	0.894944	-1.73896	5.70722	1.58483	5.21922
Q3THS6	S-adenosylmethionine synthase isoform type-2 OS=Mus musculus OX=10090 GN=Mat2a PE=1 SV=2	Mat2a	0.00462949	0.00475164	0.00461208	0.00321312	0.0035357	0.0036068	0.0048196	0.00474273	0.00582063	0.0046644	0.00345187	0.00512765	-1.35127	1.48547	1.09932	0.00323924	0.0144105	0.00308567	0.335345	-0.434312	0.570919	0.136607	1.84132	2.51065	0.474508
Q61753	D-3-phosphoglycerate dehydrogenase OS=Mus musculus OX=10090 GN=Phgdh PE=1 SV=3	Phgdh	0.00639974	0.00695025	0.00534728	0.00753491	0.00838058	0.00877937	0.00761238	0.00908008	0.00896245	0.00623242	0.00823162	0.00855163	1.32077	1.03888	1.37212	0.0169453	0.0445316	0.734918	0.0180935	0.401384	0.0550237	0.456407	1.35133	0.133761	1.74248
Q99KB8	Hydroxyacylglutathione hydrolase, mitochondrial OS=Mus musculus OX=10090 GN=Hagh PE=1 SV=2	Hagh	0.00456168	0.00387018	0.00365109	0.000990578	0.0011129	0.0011276	0.00207068	0.00262006	0.00192709	0.00402765	0.00107703	0.00220594	-3.7396	2.04818	-1.82582	0.000139309	0.000115255	0.0170579	0.00166721	-1.90289	1.03434	-0.868543	3.93834	1.76807	2.77801
Q60737	Casein kinase II subunit alpha OS=Mus musculus OX=10090 GN=Csnk2a1 PE=1 SV=2	Csnk2a1	0.0026595	0.00285325	0.00260704	0.00172464	0.00196012	0.00260494	0.00340135	0.00324209	0.00371403	0.0027066	0.00209657	0.00345249	-1.29097	1.64673	1.27558	0.000109095	0.00293733	8.58987e-05	0.00488817	-0.368451	0.719608	0.351157	2.53205	4.06601	2.31085
Q6P542	ATP-binding cassette sub-family F member 1 OS=Mus musculus OX=10090 GN=Abcf1 PE=1 SV=1	Abcf1	0.000884066	0.000931782	0.000836446	0.000841814	0.000526587	0.00104407	0.000830545	0.0011196	0.00120842	0.000884098	0.000804156	0.00105286	-1.09941	1.30927	1.19088	0.0450187	0.20222	0.038859	0.439483	-0.136731	0.388762	0.252031	0.694177	1.41051	0.357057
P63325	Small ribosomal subunit protein eS10 OS=Mus musculus OX=10090 GN=Rps10 PE=1 SV=1	Rps10	0.00442041	0.00395428	0.00451538	0.00134741	0.00109763	0.00227827	0.00185066	0.00656222	0.00234112	0.00429669	0.00157444	0.00358466	-2.72903	2.27679	-1.19863	0.0975336	0.0981449	0.20485	0.836259	-1.44839	1.187	-0.261388	1.00813	0.688563	0.0776593
A2A432	Cullin-4B OS=Mus musculus OX=10090 GN=Cul4b PE=1 SV=1	Cul4b	0.000993276	0.00128231	0.000815843	0.000611549	0.000769493	0.000930686	0.000927701	0.00112329	0.00142916	0.00103048	0.000770576	0.00116005	-1.33728	1.50543	1.12574	0.0913168	0.229332	0.0863427	0.73391	-0.419304	0.59018	0.170876	0.639536	1.06377	0.134357
Q9D6Y9	1,4-alpha-glucan-branching enzyme OS=Mus musculus OX=10090 GN=Gbe1 PE=1 SV=1	Gbe1	0.00165978	0.00179127	0.00162225	0.000907036	0.000785166	0.000792982	0.0012747	0.00174014	0.00159474	0.0016911	0.000828394	0.00153653	-2.04142	1.85482	-1.1006	0.000945408	0.00106439	0.00299675	0.473236	-1.02957	0.891283	-0.138288	2.9729	2.52335	0.324923
Q80V42	Carboxypeptidase M OS=Mus musculus OX=10090 GN=Cpm PE=1 SV=2	Cpm	0.00215537	0.00217732	0.00259179	0.0019903	0.00174577	0.00176055	0.00235349	0.00321948	0.00300488	0.00230816	0.00183221	0.00285928	-1.25977	1.56057	1.23877	0.01795	0.21473	0.0148254	0.150703	-0.333162	0.642073	0.308911	0.668108	1.82899	0.821879
Q3THE2	Myosin regulatory light chain 12B OS=Mus musculus OX=10090 GN=Myl12b PE=1 SV=2	Myl12b	0.00257718	0.00297664	0.00293309	0.00515685	0.00331696	0.010095	0.00351422	0.00335046	0.00466245	0.00282897	0.0061896	0.00384238	2.18794	-1.61088	1.35822	0.216286	0.248259	0.988732	0.295821	1.12957	-0.687848	0.441722	0.605094	0.00492127	0.52897
Q8R317	Ubiquilin-1 OS=Mus musculus OX=10090 GN=Ubqln1 PE=1 SV=1	Ubqln1	0.00226277	0.0021771	0.00239823	0.00154871	0.00157041	0.00180867	0.00230108	0.00215666	0.00273064	0.00227936	0.00164259	0.00239613	-1.38766	1.45875	1.05123	0.00291764	0.00743976	0.00352106	0.729867	-0.472655	0.54473	0.0720746	2.12844	2.45333	0.136756
Q9CZR8	Elongation factor Ts, mitochondrial OS=Mus musculus OX=10090 GN=Tsfm PE=1 SV=1	Tsfm	0.00360545	0.00313425	0.00329721	0.00145419	0.00154307	0.00139475	0.00261421	0.00328118	0.00290262	0.00334564	0.001464	0.00293267	-2.28527	2.00319	-1.14082	0.000198955	0.000205379	0.000845814	0.167088	-1.19236	1.0023	-0.190065	3.68744	3.07273	0.777054
Q7TMC8	L-fucose kinase OS=Mus musculus OX=10090 GN=Fcsk PE=1 SV=1	Fcsk	0.000929862	0.000883702	0.000886264	0.000734835	0.000540653	0.00058588	0.00108565	0.00103084	0.0010201	0.000899943	0.000620456	0.00104553	-1.45045	1.6851	1.16178	0.000671562	0.00487327	0.000589695	0.0937622	-0.536504	0.752838	0.216334	2.31218	3.22937	1.02797
Q9Z1Q5	Chloride intracellular channel protein 1 OS=Mus musculus OX=10090 GN=Clic1 PE=1 SV=3	Clic1	0.0164466	0.0187996	0.0153706	0.01223	0.01268	0.0158589	0.0155407	0.0167462	0.0198416	0.0168722	0.0135896	0.0173762	-1.24155	1.27863	1.02987	0.0207222	0.0403628	0.0258043	0.925806	-0.312145	0.354604	0.0424587	1.39402	1.58831	0.0334802
P35123	Ubiquitin carboxyl-terminal hydrolase 4 OS=Mus musculus OX=10090 GN=Usp4 PE=1 SV=3	Usp4	0.00104641	0.00105898	0.000961047	0.000926047	0.000997845	0.0012533	0.00142126	0.00170023	0.00175618	0.00102215	0.00105906	0.00162589	1.03612	1.53522	1.59066	0.000612415	0.858134	0.0008773	0.00132635	0.0511861	0.618442	0.669628	0.0664448	3.05685	2.87734
Q91YP2	Neurolysin, mitochondrial OS=Mus musculus OX=10090 GN=Nln PE=1 SV=1	Nln	0.00166396	0.00156023	0.00157327	0.00104639	0.00135099	0.00144561	0.00189	0.00212721	0.00228169	0.00159915	0.001281	0.00209964	-1.24837	1.63906	1.31297	0.00162871	0.0748412	0.00133511	0.0181358	-0.320041	0.712871	0.39283	1.12586	2.87448	1.74146
Q64669	NAD(P)H dehydrogenase [quinone] 1 OS=Mus musculus OX=10090 GN=Nqo1 PE=1 SV=3	Nqo1	0.00405906	0.00383701	0.00395378	0.0009839	0.00106285	0.00165401	0.00195099	0.00190018	0.00177106	0.00394995	0.00123359	0.00187408	-3.202	1.51921	-2.10768	3.92724e-08	3.64029e-08	5.77927e-05	2.75497e-07	-1.67897	0.603321	-1.07565	7.43886	4.23813	6.55988
Q80XI3	Eukaryotic translation initiation factor 4 gamma 3 OS=Mus musculus OX=10090 GN=Eif4g3 PE=1 SV=2	Eif4g3	0.000942009	0.000815203	0.000681623	0.000766919	0.00080549	0.000878251	0.000968699	0.00122365	0.00131541	0.000812945	0.000816887	0.00116925	1.00485	1.43135	1.43829	0.0196275	0.979694	0.0269442	0.0338562	0.00697758	0.517377	0.524354	0.00890947	1.56954	1.47036
A6X935	Inter alpha-trypsin inhibitor, heavy chain 4 OS=Mus musculus OX=10090 GN=Itih4 PE=1 SV=2	Itih4	0.00279533	0.00187949	0.00201762	0.00524463	0.0107399	0.0099648	0.00422128	0.00471742	0.00472222	0.00223081	0.00864976	0.00455364	3.87741	-1.89953	2.04125	0.0124296	0.0109088	0.0643208	0.343814	1.95509	-0.92564	1.02945	1.96222	1.19165	0.463677
Q06770	Corticosteroid-binding globulin OS=Mus musculus OX=10090 GN=Serpina6 PE=1 SV=1	Serpina6	0.0030343	0.00326285	0.0026044	0.0028419	0.00287047	0.00333061	0.00413795	0.00496368	0.00412399	0.00296718	0.00301433	0.00440854	1.01589	1.46253	1.48577	0.00234034	0.922691	0.00332207	0.00475418	0.0227415	0.548466	0.571207	0.0349435	2.47859	2.32292
Q8BKX1	BAR/IMD domain-containing adapter protein 2 OS=Mus musculus OX=10090 GN=Baiap2 PE=1 SV=2	Baiap2	0.00169738	0.00147165	0.00139227	0.00063207	0.000663327	0.000769946	0.00106324	0.00108608	0.00118591	0.00152043	0.000688448	0.00111175	-2.2085	1.61486	-1.36761	0.000123797	9.75909e-05	0.00317513	0.00567521	-1.14306	0.691408	-0.451656	4.01059	2.49824	2.24602
Q80X50	Ubiquitin-associated protein 2-like OS=Mus musculus OX=10090 GN=Ubap2l PE=1 SV=1	Ubap2l	0.00189649	0.0016794	0.0014445	0.00213742	0.00196753	0.00237027	0.0022229	0.00235737	0.00256764	0.00167346	0.0021584	0.00238264	1.28978	1.10389	1.42378	0.00732453	0.106418	0.0992472	0.00593839	0.367128	0.142594	0.509722	0.972983	1.00328	2.22633
Q9DCT1	1,5-anhydro-D-fructose reductase OS=Mus musculus OX=10090 GN=Akr1e2 PE=1 SV=1	Akr1e2	0.0030836	0.00305755	0.00295958	0.00184402	0.00210675	0.00196322	0.00294828	0.00287546	0.00319208	0.00303358	0.00197133	0.00300528	-1.53885	1.52449	-1.00942	0.000139665	0.000229598	0.000269162	0.964593	-0.621852	0.608329	-0.0135226	3.63903	3.56999	0.0156559
Q9CQF3	Cleavage and polyadenylation specificity factor subunit 5 OS=Mus musculus OX=10090 GN=Nudt21 PE=1 SV=1	Nudt21	0.00290089	0.00323946	0.00270663	0.0027861	0.0028139	0.00289894	0.00319507	0.00357891	0.00411141	0.00294899	0.00283298	0.00362847	-1.04095	1.2808	1.23041	0.0356239	0.838485	0.0388502	0.0790694	-0.0579037	0.357041	0.299138	0.0765045	1.41061	1.10199
Q68EF0	Rab-3A-interacting protein OS=Mus musculus OX=10090 GN=Rab3ip PE=1 SV=1	Rab3ip	0.00197454	0.00209013	0.00185186	0.000821122	0.000886159	0.00103933	0.00109956	0.00135335	0.0013718	0.00197218	0.000915537	0.0012749	-2.15412	1.39252	-1.54692	6.19059e-05	5.17416e-05	0.0105794	0.00070344	-1.1071	0.4777	-0.629398	4.28616	1.97554	3.15277
Q9DBH5	Vesicular integral-membrane protein VIP36 OS=Mus musculus OX=10090 GN=Lman2 PE=1 SV=2	Lman2	0.00373377	0.00433179	0.00369595	0.00439902	0.00444627	0.00489129	0.0051841	0.00649707	0.00682842	0.0039205	0.00457886	0.00616986	1.16793	1.34747	1.57374	0.00534632	0.521243	0.0182254	0.00546478	0.223949	0.43025	0.654199	0.282959	1.73932	2.26243
Q60973	Histone-binding protein RBBP7 OS=Mus musculus OX=10090 GN=Rbbp7 PE=1 SV=1	Rbbp7	0.000706931	0.000613036	0.000605633	0.00391832	0.00549091	0.00472663	0.00493363	0.00463304	0.00573777	0.000641867	0.00471195	0.00510148	7.34101	1.08267	7.94788	0.000179352	0.000346812	0.961949	0.000292184	2.87598	0.11459	2.99057	3.45991	0.0168481	3.53434
Q8C5H8	NAD kinase 2, mitochondrial OS=Mus musculus OX=10090 GN=Nadk2 PE=1 SV=2	Nadk2	0.00291796	0.00255357	0.00259774	0.000498595	0.000499608	0.000616286	0.000955009	0.00118204	0.00137325	0.00268976	0.000538163	0.0011701	-4.99803	2.17425	-2.29874	1.00641e-05	9.07499e-06	0.00630913	7.60882e-05	-2.32136	1.12052	-1.20084	5.04215	2.20003	4.11868
Q99J99	3-mercaptopyruvate sulfurtransferase OS=Mus musculus OX=10090 GN=Mpst PE=1 SV=4	Mpst	0.00466903	0.00413987	0.00447102	0.00260591	0.00274333	0.00267782	0.00429818	0.00446689	0.00472336	0.00442664	0.00267569	0.00449614	-1.65439	1.68037	1.0157	5.56104e-05	0.000112117	8.94961e-05	0.909028	-0.726301	0.748778	0.0224761	3.95033	4.0482	0.0414226
Q9QXZ0	Microtubule-actin cross-linking factor 1, isoforms 1/2/3/4 OS=Mus musculus OX=10090 GN=Macf1 PE=1 SV=2	Macf1	0.000702478	0.000491642	0.000462322	0.00375478	0.00254495	0.00390337	0.00377572	0.00442201	0.00435623	0.000552147	0.00340103	0.00418465	6.15965	1.23041	7.57887	0.000196454	0.00167216	0.037683	0.000170005	2.62285	0.299135	2.92198	2.77672	1.42385	3.76954
O54909	Retinol dehydrogenase 16 OS=Mus musculus OX=10090 GN=Rdh16 PE=1 SV=1	Rdh16	0.00515995	0.00654233	0.00511337	0.00128509	0.00159247	0.0017126	0.00282449	0.00299792	0.00332217	0.00560521	0.00153005	0.00304819	-3.66341	1.99221	-1.83886	0.000166842	0.000138714	0.0208407	0.00189654	-1.87319	0.994373	-0.878815	3.85788	1.68109	2.72204
P10711	Transcription elongation factor A protein 1 OS=Mus musculus OX=10090 GN=Tcea1 PE=1 SV=2	Tcea1	0.00255043	0.0026676	0.00225876	0.00155539	0.00158453	0.00180498	0.00184784	0.00219167	0.00246416	0.00249226	0.0016483	0.00216789	-1.51202	1.31523	-1.14963	0.00557921	0.00483438	0.0349766	0.236061	-0.596475	0.395311	-0.201164	2.31566	1.45622	0.626975
P62245	Small ribosomal subunit protein uS8 OS=Mus musculus OX=10090 GN=Rps15a PE=1 SV=2	Rps15a	0.00670616	0.00637801	0.00747193	0.00194737	0.00157858	0.00271005	0.0031914	0.00312249	0.00311256	0.00685203	0.00207867	0.00314215	-3.29636	1.51162	-2.18068	4.75498e-06	4.46512e-06	0.00545	3.05352e-05	-1.72087	0.596094	-1.12478	5.35017	2.2636	4.5152
Q91VM5	RNA binding motif protein, X-linked-like-1 OS=Mus musculus OX=10090 GN=Rbmxl1 PE=2 SV=1	Rbmxl1	0.00183123	0.0020545	0.00210326							0.00199633
Q9WTM5	RuvB-like 2 OS=Mus musculus OX=10090 GN=Ruvbl2 PE=1 SV=3	Ruvbl2	0.00282604	0.00307934	0.00278596	0.00299616	0.00261881	0.00400352	0.00409909	0.00412222	0.00475098	0.00289711	0.00320616	0.00432409	1.10668	1.34868	1.49255	0.000598571	0.768629	0.000811705	0.00140168	0.146232	0.43155	0.577782	0.114283	3.0906	2.85335
P03911	NADH-ubiquinone oxidoreductase chain 4 OS=Mus musculus OX=10090 GN=Mtnd4 PE=1 SV=1	Mtnd4	0.00128682	0.00180719	0.00174722	0.00162413	0.00138975	0.00237266	0.00156966	0.00407733	0.00372981	0.00161374	0.00179551	0.0031256	1.11264	1.74079	1.93686	0.0822632	0.973351	0.0993435	0.131847	0.153984	0.799738	0.953722	0.0117307	1.00286	0.87993
O54984	ATPase GET3 OS=Mus musculus OX=10090 GN=Get3 PE=1 SV=2	Get3	0.00423462	0.00442414	0.0042186	0.00340552	0.00337089	0.00415876	0.00412643	0.00447477	0.00538007	0.00429245	0.00364506	0.00466042	-1.17761	1.27856	1.08573	0.0155777	0.0588714	0.0145996	0.501962	-0.235862	0.354521	0.118659	1.2301	1.83566	0.299329
Q99L47	Hsc70-interacting protein OS=Mus musculus OX=10090 GN=St13 PE=1 SV=1	St13	0.00804953	0.00800861	0.00694896	0.0060728	0.00592039	0.00831204	0.0108183	0.0113164	0.0114793	0.00766903	0.00676841	0.0112046	-1.13306	1.65543	1.46102	1.30504e-05	0.00578754	1.14778e-05	0.000111393	-0.180227	0.727206	0.546979	2.23751	4.94014	3.95314
Q9CZR2	N-acetylated-alpha-linked acidic dipeptidase 2 OS=Mus musculus OX=10090 GN=Naalad2 PE=1 SV=2	Naalad2	0.000927252	0.00130776	0.00086588	0.00156843	0.00150008	0.00160981	0.00166873	0.00220213	0.00320992	0.00103363	0.00155944	0.00236026	1.5087	1.51353	2.28347	0.0366314	0.461741	0.155939	0.0320988	0.593309	0.597916	1.19123	0.335602	0.807045	1.49351
P25206	DNA replication licensing factor MCM3 OS=Mus musculus OX=10090 GN=Mcm3 PE=1 SV=2	Mcm3	0.000524269	0.00073801	0.000483344	0.00239617	0.00260372	0.00354067	0.0036032	0.00419902	0.00500518	0.000581874	0.00284686	0.00426913	4.89256	1.4996	7.33687	0.000119016	0.00304562	0.0055245	9.38231e-05	2.29059	0.584575	2.87516	2.51632	2.25771	4.02769
Q99P88	Nuclear pore complex protein Nup155 OS=Mus musculus OX=10090 GN=Nup155 PE=1 SV=1	Nup155	0.00604658	0.00727254	0.00609556	0.00191402	0.00172401	0.00254161	0.00233605	0.00258152	0.00327908	0.00647156	0.00205988	0.00273222	-3.14171	1.32639	-2.36861	5.61904e-05	6.08808e-05	0.12506	0.000219962	-1.65155	0.407508	-1.24404	4.21552	0.902881	3.65765
P28658	Ataxin-10 OS=Mus musculus OX=10090 GN=Atxn10 PE=1 SV=2	Atxn10	0.00146652	0.0015901	0.000950294	0.00190907	0.00259495	0.00280168	0.0025907	0.00233187	0.00341058	0.00133564	0.00243523	0.00277772	1.82327	1.14064	2.07969	0.0180787	0.0656904	0.528453	0.0170094	0.86653	0.189838	1.05637	1.1825	0.276994	1.76931
Q9Z2V5	Histone deacetylase 6 OS=Mus musculus OX=10090 GN=Hdac6 PE=1 SV=3	Hdac6	0.00114863	0.00113273	0.00101615	0.000846321	0.000667174	0.00101999	0.00142053	0.00130269	0.00180786	0.00109917	0.000844495	0.00151036	-1.30157	1.78848	1.37409	0.00386673	0.0795569	0.00311563	0.055888	-0.380254	0.838735	0.458481	1.09932	2.50645	1.25268
P70303	CTP synthase 2 OS=Mus musculus OX=10090 GN=Ctps2 PE=1 SV=1	Ctps2	0.00122972	0.00149123	0.000964452	0.00134548	0.0014537	0.00164166	0.00182138	0.00223468	0.00225184	0.00122847	0.00148028	0.00210264	1.20498	1.42043	1.71159	0.00517112	0.547455	0.0169385	0.00537806	0.269013	0.506326	0.775339	0.261651	1.77113	2.26937
P00493	Hypoxanthine-guanine phosphoribosyltransferase OS=Mus musculus OX=10090 GN=Hprt1 PE=1 SV=3	Hprt1	0.0030262	0.00417804	0.0032401	0.00366344	0.00329609	0.00505564	0.00370028	0.00489055	0.00617596	0.00348145	0.00400506	0.00492226	1.1504	1.22901	1.41386	0.106273	0.994991	0.134759	0.152214	0.202136	0.297498	0.499634	0.00218089	0.870441	0.817545
Q99JB7	Protein amnionless OS=Mus musculus OX=10090 GN=Amn PE=1 SV=1	Amn	0.00354609	0.00393009	0.00277539	0.000882661	0.000860835	0.00105572	0.0017546	0.00223274	0.00209663	0.00341719	0.000933072	0.00202799	-3.6623	2.17346	-1.68501	0.000453406	0.000361026	0.0196211	0.0086008	-1.87275	1.11999	-0.752759	3.44246	1.70728	2.06546
Q60766	Immunity-related GTPase family M protein 1 OS=Mus musculus OX=10090 GN=Irgm1 PE=1 SV=1	Irgm1	0.00153064	0.00241698	0.00156315	0.00105469	0.00107769	0.0011911	0.00137545	0.00177625	0.00187256	0.00183692	0.00110783	0.00167475	-1.65813	1.51175	-1.09683	0.0624473	0.0643021	0.138722	0.822235	-0.72956	0.596216	-0.133344	1.19178	0.857853	0.0850039
Q8BHG1	Nardilysin OS=Mus musculus OX=10090 GN=Nrdc PE=1 SV=1	Nrdc	0.00141448	0.00137273	0.00137789	0.00165883	0.00142907	0.00209816	0.00219459	0.0026615	0.00299343	0.00138837	0.00172869	0.00261651	1.24512	1.51358	1.88459	0.00152318	0.831501	0.0034347	0.00204617	0.316288	0.597964	0.914252	0.0801375	2.46411	2.68906
Q9WV32	Actin-related protein 2/3 complex subunit 1B OS=Mus musculus OX=10090 GN=Arpc1b PE=1 SV=4	Arpc1b	0.00304003	0.00355375	0.00312191	0.004535	0.00512206	0.00616378	0.00503355	0.00533769	0.0072636	0.00323856	0.00527361	0.00587828	1.62838	1.11466	1.81509	0.0130964	0.0712019	0.327276	0.0113727	0.703438	0.156602	0.86004	1.14751	0.485086	1.94414
P47753	F-actin-capping protein subunit alpha-1 OS=Mus musculus OX=10090 GN=Capza1 PE=1 SV=4	Capza1	0.00386419	0.00457974	0.0034659	0.00727401	0.0067092	0.00890652	0.00919681	0.00816842	0.0102399	0.00396994	0.00762991	0.00920172	1.92192	1.20601	2.31785	0.000310241	0.00546409	0.0168466	0.000247977	0.942549	0.270237	1.21279	2.26248	1.77349	3.60559
P35585	AP-1 complex subunit mu-1 OS=Mus musculus OX=10090 GN=Ap1m1 PE=1 SV=3	Ap1m1	0.00310133	0.0030822	0.00250195	0.0031099	0.0030603	0.00350659	0.00485117	0.00551153	0.00626464	0.00289516	0.0032256	0.00554245	1.11414	1.71827	1.91439	0.000635492	0.878293	0.00135086	0.000922103	0.155924	0.780957	0.936881	0.0563604	2.86939	3.03522
P32233	Developmentally-regulated GTP-binding protein 1 OS=Mus musculus OX=10090 GN=Drg1 PE=1 SV=1	Drg1	0.0012041	0.0011552	0.00103059	0.00131471	0.00148341	0.00160214	0.00167136	0.00202923	0.00220603	0.00112996	0.00146675	0.00196887	1.29805	1.34233	1.74242	0.00301827	0.173901	0.0210914	0.00260167	0.376351	0.424743	0.801094	0.759697	1.67589	2.58475
Q924D0	Reticulon-4-interacting protein 1, mitochondrial OS=Mus musculus OX=10090 GN=Rtn4ip1 PE=1 SV=2	Rtn4ip1	0.0016177	0.00154372	0.00157206	0.000251322	0.000368748	0.000429069	0.000982359	0.000790012	0.000826597	0.00157783	0.000349713	0.000866323	-4.51178	2.47724	-1.82129	2.61114e-06	2.07611e-06	0.000278247	5.59053e-05	-2.1737	1.30873	-0.864961	5.68275	3.55557	4.25255
Q99KY4	Cyclin-G-associated kinase OS=Mus musculus OX=10090 GN=Gak PE=1 SV=2	Gak	0.00103493	0.000971877	0.000864401	0.000738783	0.0008577	0.000884715	0.000954204	0.00115668	0.00118581	0.00095707	0.000827066	0.0010989	-1.15719	1.32867	1.14819	0.0333113	0.260193	0.0277986	0.24899	-0.210622	0.409986	0.199364	0.584704	1.55598	0.603818
P18572	Basigin OS=Mus musculus OX=10090 GN=Bsg PE=1 SV=2	Bsg	0.00456801	0.00554741	0.0044634	0.00176347	0.00136939	0.00163692	0.00285415	0.00354265	0.00317435	0.0048596	0.00158992	0.00319038	-3.0565	2.00663	-1.5232	0.00020263	0.000159533	0.00628039	0.00666363	-1.61188	1.00477	-0.607109	3.79715	2.20201	2.17629
Q09324	Beta-1,3-galactosyl-O-glycosyl-glycoprotein beta-1,6-N-acetylglucosaminyltransferase OS=Mus musculus OX=10090 GN=Gcnt1 PE=1 SV=2	Gcnt1	0.00125532	0.00123764	0.00113217	0.000421825	0.000391653	0.000418847	0.000785522	0.00101598	0.000989807	0.00120838	0.000410775	0.000930437	-2.9417	2.26508	-1.29872	6.11392e-05	5.25359e-05	0.000571904	0.0149501	-1.55665	1.17956	-0.377092	4.27954	3.24268	1.82536
P63037	DnaJ homolog subfamily A member 1 OS=Mus musculus OX=10090 GN=Dnaja1 PE=1 SV=1	Dnaja1	0.00282649	0.00239086	0.00265547	0.00159887	0.00180513	0.00231727	0.00270802	0.00272382	0.00308505	0.00262427	0.00190709	0.00283896	-1.37606	1.48864	1.08181	0.000862349	0.00294899	0.000940687	0.404543	-0.460545	0.573991	0.113446	2.53033	3.02655	0.393035
P62242	Small ribosomal subunit protein eS8 OS=Mus musculus OX=10090 GN=Rps8 PE=1 SV=2	Rps8	0.0125099	0.0117827	0.0126647	0.00287121	0.00264376	0.00421346	0.00374851	0.00477274	0.00717645	0.0123191	0.00324281	0.00523257	-3.7989	1.61359	-2.35431	7.91615e-05	7.66102e-05	0.0601581	0.000425873	-1.92558	0.690275	-1.23531	4.11571	1.22071	3.37072
P46664	Adenylosuccinate synthetase isozyme 2 OS=Mus musculus OX=10090 GN=Adss2 PE=1 SV=2	Adss2	0.00303079	0.00263895	0.00226772	0.00507957	0.00510768	0.00552262	0.0053411	0.00606497	0.00632224	0.00264582	0.00523663	0.00590944	1.97921	1.12848	2.2335	8.89105e-05	0.000441394	0.0787062	8.80425e-05	0.984923	0.174383	1.15931	3.35517	1.10399	4.05531
P04186	Complement factor B OS=Mus musculus OX=10090 GN=Cfb PE=1 SV=2	Cfb	0.00186778	0.00166071	0.00150816	0.00343133	0.00295716	0.0041092	0.00260422	0.00333931	0.00286222	0.00167888	0.00349923	0.00293525	2.08426	-1.19214	1.74834	0.00165816	0.00208015	0.734268	0.00413407	1.05954	-0.253554	0.805983	2.6819	0.134145	2.38362
Q3TC72	Oxaloacetate tautomerase Fahd2a, mitochondrial OS=Mus musculus OX=10090 GN=Fahd2a PE=1 SV=2	Fahd2a	0.00556269	0.00538007	0.00476732	0.00151789	0.00153887	0.0017791	0.00403113	0.00377425	0.00374081	0.00523669	0.00161195	0.00384873	-3.24866	2.38762	-1.36063	6.41207e-06	5.32134e-06	8.2012e-05	0.00141451	-1.69985	1.25557	-0.444273	5.27398	4.08612	2.84939
Q68FH4	N-acetylgalactosamine kinase OS=Mus musculus OX=10090 GN=Galk2 PE=1 SV=1	Galk2	0.00298455	0.00336576	0.0028969	0.00161403	0.00195491	0.00195148	0.00260633	0.00263557	0.00303083	0.0030824	0.00184014	0.00275758	-1.67509	1.49857	-1.11779	0.00141319	0.00136783	0.00645993	0.267221	-0.744241	0.583587	-0.160653	2.86397	2.18977	0.573129
O35685	Nuclear migration protein nudC OS=Mus musculus OX=10090 GN=Nudc PE=1 SV=1	Nudc	0.00173547	0.00196796	0.00128873	0.00221725	0.00181153	0.00276566	0.00254874	0.00320355	0.00353923	0.00166405	0.00226481	0.00309717	1.36102	1.36752	1.86122	0.00780757	0.650358	0.02269	0.00836742	0.44469	0.451559	0.896249	0.186847	1.64417	2.07741
P30412	Peptidyl-prolyl cis-trans isomerase C OS=Mus musculus OX=10090 GN=Ppic PE=1 SV=1	Ppic	0.00562116	0.00736726	0.00573019	0.00468622	0.00436327	0.006192	0.00695338	0.0087748	0.0102829	0.00623954	0.00508049	0.00867038	-1.22814	1.7066	1.38959	0.0107126	0.210204	0.00890822	0.0837943	-0.29647	0.771126	0.474655	0.67736	2.05021	1.07679
O70194	Eukaryotic translation initiation factor 3 subunit D OS=Mus musculus OX=10090 GN=Eif3d PE=1 SV=2	Eif3d	0.00361486	0.00304013	0.00319909	0.00323255	0.00365033	0.00434823	0.00402914	0.00536922	0.00653938	0.0032847	0.0037437	0.00531258	1.13974	1.41907	1.61737	0.032031	0.929759	0.0607934	0.0387958	0.188707	0.504946	0.693653	0.0316296	1.21614	1.41122
P53994	Ras-related protein Rab-2A OS=Mus musculus OX=10090 GN=Rab2a PE=1 SV=1	Rab2a	0.00482189	0.00588119	0.00524471	0.00524476	0.00498362	0.00600739	0.00701678	0.00848553	0.00859686	0.00531593	0.00541193	0.00803306	1.01806	1.48432	1.51113	0.00164248	0.874217	0.00227012	0.00354021	0.0258196	0.569807	0.595626	0.0583807	2.64395	2.45097
Q78IK4	MICOS complex subunit Mic27 OS=Mus musculus OX=10090 GN=Apool PE=1 SV=1	Apool	0.00193527	0.00226499	0.00252569	0.00102622	0.000706147	0.00120938	0.00213433	0.00244864	0.0020428	0.00224198	0.000980581	0.00220859	-2.28638	2.25233	-1.01512	0.000460394	0.000754279	0.00085772	0.98362	-1.19307	1.17142	-0.0216478	3.12247	3.06665	0.00717253
Q9CXW2	Small ribosomal subunit protein mS22 OS=Mus musculus OX=10090 GN=Mrps22 PE=1 SV=1	Mrps22	0.00229266	0.00244452	0.00225717	0.000617018	0.000670385	0.000704244	0.00123397	0.00129275	0.00104475	0.00233145	0.000663882	0.00119049	-3.51184	1.79322	-1.9584	1.89945e-06	1.6779e-06	0.00114957	1.6334e-05	-1.81223	0.842556	-0.969673	5.77523	2.93946	4.78691
G5E8V9	Arfaptin-1 OS=Mus musculus OX=10090 GN=Arfip1 PE=1 SV=1	Arfip1	0.00231918	0.00242958	0.001885	0.0024102	0.00253577	0.00263679	0.00303719	0.00304875	0.00343168	0.00221125	0.00252759	0.00317254	1.14306	1.25517	1.43473	0.00402614	0.311817	0.0194139	0.00372479	0.192895	0.327879	0.520774	0.506101	1.71189	2.4289
Q6A068	Cell division cycle 5-like protein OS=Mus musculus OX=10090 GN=Cdc5l PE=1 SV=2	Cdc5l	0.00135862	0.00133698	0.00121113	0.000638391	0.000688807	0.00094052	0.000828066	0.00102674	0.00121218	0.00130224	0.000755906	0.00102233	-1.72276	1.35246	-1.2738	0.00211976	0.00171255	0.0283615	0.0674181	-0.784721	0.435582	-0.349139	2.76636	1.54727	1.17122
P61222	ATP-binding cassette sub-family E member 1 OS=Mus musculus OX=10090 GN=Abce1 PE=1 SV=1	Abce1	0.00247656	0.00244411	0.00226628	0.00291281	0.00314415	0.00331028	0.00291308	0.00319458	0.00375619	0.00239565	0.00312241	0.00328795	1.30337	1.05302	1.37247	0.0154527	0.0497539	0.597385	0.0152639	0.382244	0.0745269	0.456771	1.30317	0.223746	1.81633
Q8VBW6	NEDD8-activating enzyme E1 regulatory subunit OS=Mus musculus OX=10090 GN=Nae1 PE=1 SV=1	Nae1	0.000892441	0.0010117	0.000857624	0.00140529	0.00127069	0.00133712	0.00150606	0.00164842	0.00207441	0.000920587	0.0013377	0.00174296	1.45309	1.30295	1.89332	0.00446345	0.0844502	0.0642108	0.00359965	0.539129	0.381786	0.920915	1.0734	1.19239	2.44374
O88456	Calpain small subunit 1 OS=Mus musculus OX=10090 GN=Capns1 PE=1 SV=2	Capns1	0.00246722	0.00300984	0.00236955	0.0027014	0.00328193	0.00455374	0.00310969	0.00486493	0.00617501	0.00261553	0.00351235	0.00471654	1.34288	1.34284	1.80328	0.0720361	0.813693	0.160913	0.072891	0.425332	0.425292	0.850624	0.0895393	0.793409	1.13733
P29699	Alpha-2-HS-glycoprotein OS=Mus musculus OX=10090 GN=Ahsg PE=1 SV=1	Ahsg	0.00939027	0.00810501	0.00690672	0.0297415	0.0317184	0.0412285	0.0167607	0.0213961	0.0273791	0.008134	0.0342294	0.0218453	4.20819	-1.5669	2.68568	0.000380299	0.000311166	0.0296947	0.00480192	2.0732	-0.647913	1.42529	3.50701	1.52732	2.31859
Q9Z2Z6	Mitochondrial carnitine/acylcarnitine carrier protein OS=Mus musculus OX=10090 GN=Slc25a20 PE=1 SV=1	Slc25a20	0.00141126	0.00203243	0.00221259	0.00179956	0.00140838	0.00232535	0.00409285	0.00344787	0.00213102	0.00188543	0.00184443	0.00322391	-1.02223	1.74792	1.70991	0.03954	0.791927	0.0412098	0.0942478	-0.0317162	0.805638	0.773922	0.101315	1.385	1.02573
Q8VC28	Aldo-keto reductase family 1 member C13 OS=Mus musculus OX=10090 GN=Akr1c13 PE=1 SV=2	Akr1c13	0.0011978	0.00117874	0.000930822	0.000240868	0.000318758	0.000325037	0.000551095	0.000581405	0.000685446	0.00110245	0.000294887	0.000605982	-3.73855	2.05496	-1.81928	0.00016747	0.000138248	0.0189372	0.00202655	-1.90248	1.03911	-0.86337	3.85934	1.72268	2.69324
Q60676	Serine/threonine-protein phosphatase 5 OS=Mus musculus OX=10090 GN=Ppp5c PE=1 SV=3	Ppp5c	0.00208046	0.00205895	0.00171851	0.00185106	0.00179184	0.00204056	0.00236593	0.00247201	0.00279778	0.00195264	0.00189448	0.00254524	-1.0307	1.3435	1.30349	0.00490183	0.614115	0.00531873	0.0146376	-0.0436232	0.425998	0.382375	0.21175	2.27419	1.83453
P43406	Integrin alpha-V OS=Mus musculus OX=10090 GN=Itgav PE=1 SV=2	Itgav	0.00140694	0.00184355	0.00124306	0.00237232	0.00253063	0.00293187	0.00293266	0.00346859	0.00448903	0.00149785	0.00261161	0.00363009	1.74357	1.38998	2.42353	0.00545055	0.111115	0.0646659	0.00442489	0.802044	0.475068	1.27711	0.954226	1.18932	2.3541
Q6A026	Sister chromatid cohesion protein PDS5 homolog A OS=Mus musculus OX=10090 GN=Pds5a PE=1 SV=3	Pds5a	0.000703758	0.000770606	0.00063028	0.000628168	0.000791481	0.000889456	0.000985743	0.00127515	0.00127722	0.000701548	0.000769702	0.00117937	1.09715	1.53224	1.6811	0.00447157	0.929044	0.00895745	0.00617557	0.133758	0.615647	0.749405	0.0319637	2.04782	2.20932
Q91X91	Nicotinate-nucleotide pyrophosphorylase [carboxylating] OS=Mus musculus OX=10090 GN=Qprt PE=1 SV=1	Qprt	0.00437778	0.00415807	0.00461975	0.00105327	0.0014135	0.00145932	0.00288518	0.00267694	0.0027792	0.0043852	0.0013087	0.00278044	-3.35081	2.12458	-1.57716	3.21301e-06	2.50995e-06	0.000177345	0.000115013	-1.74451	1.08718	-0.657331	5.60033	3.75118	3.93925
Q04447	Creatine kinase B-type OS=Mus musculus OX=10090 GN=Ckb PE=1 SV=1	Ckb	0.0017336	0.00217358	0.00190946	0.00892499	0.00835646	0.00988185	0.00591264	0.00547789	0.0105849	0.00193888	0.00905443	0.00732515	4.66993	-1.23607	3.77803	0.00589313	0.0064717	0.656665	0.0168017	2.2234	-0.305765	1.91764	2.18898	0.182656	1.77465
Q8K1J6	CCA tRNA nucleotidyltransferase 1, mitochondrial OS=Mus musculus OX=10090 GN=Trnt1 PE=1 SV=1	Trnt1	0.00153695	0.00179118	0.00124714	0.00108094	0.00131068	0.0014079	0.00168849	0.00177389	0.00190487	0.00152509	0.00126651	0.00178908	-1.20417	1.41261	1.1731	0.0296176	0.213909	0.024685	0.266706	-0.268036	0.498362	0.230327	0.669771	1.60757	0.573966
Q9R1P3	Proteasome subunit beta type-2 OS=Mus musculus OX=10090 GN=Psmb2 PE=1 SV=1	Psmb2	0.00336433	0.00361063	0.00296976	0.00376763	0.00429935	0.00576554	0.005159	0.00684264	0.0082666	0.00331491	0.00461084	0.00675608	1.39094	1.46526	2.03809	0.00956988	0.571179	0.0314051	0.00964362	0.476062	0.551156	1.02722	0.243228	1.503	2.01576
Q922D4	Serine/threonine-protein phosphatase 6 regulatory subunit 3 OS=Mus musculus OX=10090 GN=Ppp6r3 PE=1 SV=1	Ppp6r3	0.00106748	0.00138608	0.000752111	0.000946775	0.000794171	0.00137034	0.00108262	0.00136397	0.00212308	0.00106856	0.00103709	0.00152322	-1.03034	1.46874	1.4255	0.145678	0.743806	0.135043	0.343602	-0.0431158	0.554581	0.511465	0.12854	0.869526	0.463945
Q8K1R3	Polyribonucleotide nucleotidyltransferase 1, mitochondrial OS=Mus musculus OX=10090 GN=Pnpt1 PE=1 SV=1	Pnpt1	0.00142607	0.0013631	0.0013878	0.000448467	0.000435874	0.000467343	0.000644913	0.000827585	0.000647051	0.00139232	0.000450561	0.000706516	-3.0902	1.56808	-1.97069	4.39098e-06	4.12261e-06	0.00508859	2.82488e-05	-1.6277	0.649	-0.978699	5.38483	2.2934	4.549
P42567	Epidermal growth factor receptor substrate 15 OS=Mus musculus OX=10090 GN=Eps15 PE=1 SV=1	Eps15	0.00144053	0.00133045	0.00127257	0.001805	0.00154952	0.00197258	0.0022497	0.00216394	0.00246297	0.00134785	0.0017757	0.0022922	1.31743	1.29087	1.70064	0.000339667	0.0844272	0.00219383	0.000308387	0.39773	0.368347	0.766077	1.07352	2.6588	3.5109
P21614	Vitamin D-binding protein OS=Mus musculus OX=10090 GN=Gc PE=1 SV=2	Gc	0.00337405	0.00269259	0.00279962	0.00559623	0.00659212	0.00684799	0.00448898	0.00487476	0.00492674	0.00295542	0.00634544	0.00476349	2.14705	-1.3321	1.61178	0.000213357	0.000169421	0.0109077	0.0043682	1.10236	-0.413702	0.688656	3.77103	1.96227	2.3597
Q61655	ATP-dependent RNA helicase DDX19A OS=Mus musculus OX=10090 GN=Ddx19a PE=1 SV=2	Ddx19a	0.00156048	0.00166962	0.00140634	0.00119904	0.00149332	0.00135167	0.0016982	0.00161211	0.00238982	0.00154548	0.00134801	0.00190004	-1.14649	1.40952	1.22942	0.149644	0.790005	0.141869	0.325566	-0.197221	0.495203	0.297982	0.10237	0.848113	0.487361
P68037	Ubiquitin-conjugating enzyme E2 L3 OS=Mus musculus OX=10090 GN=Ube2l3 PE=1 SV=1	Ube2l3	0.00380989	0.00428782	0.00355775	0.0026529	0.00269251	0.00430357	0.00379839	0.00475688	0.00591236	0.00388515	0.00321633	0.00482254	-1.20795	1.4994	1.24127	0.0189348	0.135125	0.0157847	0.256285	-0.272558	0.584381	0.311822	0.869264	1.80176	0.591277
Q61937	Nucleophosmin OS=Mus musculus OX=10090 GN=Npm1 PE=1 SV=1	Npm1	0.00638439	0.00557434	0.0047991	0.00363344	0.00352596	0.00581708	0.00378167	0.00432175	0.00557629	0.00558594	0.00432549	0.00455991	-1.2914	1.05419	-1.22501	0.0343423	0.0286826	0.266589	0.251105	-0.368937	0.0761396	-0.292797	1.54238	0.574157	0.600145
Q9D1K2	V-type proton ATPase subunit F OS=Mus musculus OX=10090 GN=Atp6v1f PE=1 SV=2	Atp6v1f	0.00395726	0.00392429	0.00357222	0.00146804	0.000792115	0.00146015	0.00168115	0.00232044	0.00229209	0.00381792	0.0012401	0.0020979	-3.07871	1.69171	-1.81988	0.000140661	0.000116157	0.0167332	0.00171111	-1.62233	0.758484	-0.863844	3.93495	1.77642	2.76672
Q8C2Q3	RNA-binding protein 14 OS=Mus musculus OX=10090 GN=Rbm14 PE=1 SV=1	Rbm14	0.00128363	0.00135408	0.0010115	0.000688671	0.000542943	0.000983244	0.00066406	0.000646897	0.000709715	0.0012164	0.000738286	0.000673557	-1.64761	-1.0961	-1.80594	0.00117907	0.00146523	0.682205	0.00305458	-0.720371	-0.132379	-0.85275	2.83409	0.166085	2.51505
O88543	COP9 signalosome complex subunit 3 OS=Mus musculus OX=10090 GN=Cops3 PE=1 SV=3	Cops3	0.00135753	0.00127721	0.00121493	0.00138083	0.00138761	0.00134423	0.00183671	0.00200001	0.00229276	0.00128322	0.00137089	0.00204316	1.06832	1.49039	1.59221	0.00108865	0.662486	0.00286403	0.00134467	0.0953398	0.575689	0.671029	0.178823	2.54302	2.87138
P47802	Metaxin-1 OS=Mus musculus OX=10090 GN=Mtx1 PE=1 SV=1	Mtx1	0.00234485	0.00182088	0.00230122	0.000883424	0.000864349	0.000965388	0.00172468	0.00155517	0.00174187	0.00215565	0.000904387	0.00167391	-2.38355	1.85088	-1.28779	0.000344504	0.000288066	0.00358849	0.037235	-1.25311	0.888209	-0.364901	3.54051	2.44509	1.42905
Q9CQE8	RNA transcription, translation and transport factor protein OS=Mus musculus OX=10090 GN=RTRAF PE=1 SV=1	RTRAF	0.00318628	0.00367453	0.00347203	0.0020379	0.00181651	0.00197528	0.0032372	0.00347941	0.00344445	0.00344428	0.00194323	0.00338702	-1.77245	1.74298	-1.01691	5.7759e-05	9.33866e-05	0.000115735	0.917965	-0.825747	0.80156	-0.0241872	4.02972	3.93653	0.0371738
Q91YR7	Pre-mRNA-processing factor 6 OS=Mus musculus OX=10090 GN=Prpf6 PE=1 SV=1	Prpf6	0.00117615	0.00131388	0.00116064	0.00117301	0.00126324	0.00143276	0.00179162	0.00196843	0.00213228	0.00121689	0.00128967	0.00196411	1.05981	1.52296	1.61404	0.000292564	0.983287	0.000547183	0.000484635	0.0838028	0.606876	0.690678	0.00731965	3.26187	3.31459
Q3UHD6	Sorting nexin-27 OS=Mus musculus OX=10090 GN=Snx27 PE=1 SV=2	Snx27	0.0018706	0.00190911	0.00164413	0.000986382	0.00102057	0.00106794	0.00149596	0.00164125	0.00163148	0.00180794	0.00102496	0.00158956	-1.76391	1.55085	-1.13738	0.000132724	0.000126012	0.000749696	0.0703048	-0.818778	0.633058	-0.18572	3.89959	3.12511	1.15301
[truncated: 5,199 more rows]
